# Supplementary material for: Use of a Novel Whole Blood Separation and Transport Device for Targeted and Untargeted Proteomics
Source: Biomedicines. 2024 Oct 11;12(10):2318. doi: 10.3390/biomedicines12102318 (PMC11504527; doi:10.3390/biomedicines12102318)
Supplement: Supplementary file 1 [file biomedicines-12-02318-s001.zip]

Archive with 2 entries (2 files):
- 20241003_Biomedicines_3216564_SupplementaryData.xlsx
- biomedicines-3216564-supplymentary-word.pdf
