# Supplementary material for: Use of a Novel Whole Blood Separation and Transport Device for Targeted and Untargeted Proteomics
Source: Biomedicines. 2024 Oct 11;12(10):2318. doi: 10.3390/biomedicines12102318 (PMC11504527; doi:10.3390/biomedicines12102318)
Supplement: Supplementary file 1 [file biomedicines-12-02318-s001.zip › 20241003_Biomedicines_3216564_SupplementaryData.xlsx]

## Sheet: Untargeted Raw Data
Sample Name	Plate ID	Protein Group	Intensity (Log10)	Normalized Intensity (Log10)	Protein Names	Gene Names	MaxRepresentation NP	Biological Process	Molecular Function	Cellular Component
NH_1	1L0222397	O00303	3.8095	-0.2517	Eukaryotic translation initiation factor 3 subunit F	EIF3F	XT NP A	formation of cytoplasmic translation initiation complex [GO:0001732]; translational initiation [GO:0006413]; protein deubiquitination [GO:0016579]; IRES-dependent viral translational initiation [GO:0075522]	translation initiation factor activity [GO:0003743]; thiol-dependent deubiquitinase [GO:0004843]; protein binding [GO:0005515]; metallopeptidase activity [GO:0008237]; identical protein binding [GO:0042802]; isopeptidase activity [GO:0070122]; deubiquitinase activity [GO:0101005]; translation initiation factor binding [GO:0031369]	cytosol [GO:0005829]; membrane [GO:0016020]; eukaryotic translation initiation factor 3 complex [GO:0005852]; eukaryotic 43S preinitiation complex [GO:0016282]; eukaryotic 48S preinitiation complex [GO:0033290]; eukaryotic translation initiation factor 3 complex, eIF3m [GO:0071541]
NH_1	1L0222397	Q14CX7;Q14CX7-2	3.9332	-0.128	N-alpha-acetyltransferase 25, NatB auxiliary subunit;Isoform of Q14CX7, Isoform 2 of N-alpha-acetyltransferase 25, NatB auxiliary subunit	NAA25;NAA25	XT NP A	N-terminal peptidyl-methionine acetylation [GO:0017196]; formation of cytoplasmic translation initiation complex [GO:0001732]; translational initiation [GO:0006413]; protein deubiquitination [GO:0016579]; IRES-dependent viral translational initiation [GO:0075522]	protein binding [GO:0005515]; peptide alpha-N-acetyltransferase activity [GO:0004596]; translation initiation factor activity [GO:0003743]; thiol-dependent deubiquitinase [GO:0004843]; protein binding [GO:0005515]; metallopeptidase activity [GO:0008237]; identical protein binding [GO:0042802]; isopeptidase activity [GO:0070122]; deubiquitinase activity [GO:0101005]; translation initiation factor …	Golgi apparatus [GO:0005794]; cytosol [GO:0005829]; NatB complex [GO:0031416]; cytoplasm [GO:0005737]; cytosol [GO:0005829]; membrane [GO:0016020]; eukaryotic translation initiation factor 3 complex [GO:0005852]; eukaryotic 43S preinitiation complex [GO:0016282]; eukaryotic 48S preinitiation complex [GO:0033290]; eukaryotic translation initiation factor 3 complex, eIF3m [GO:0071541]
NH_1	1L0222397	P48740-4	5.1505	1.0893	Isoform of P48740, Isoform 4 of Mannan-binding lectin serine protease 1	MASP1	XT NP B
NH_1	1L0222397	P53621;P53621-2	3.5733	-0.4879	Coatomer subunit alpha;Isoform of P53621, Isoform 2 of Coatomer subunit alpha	COPA;COPA	XT NP A	pancreatic juice secretion [GO:0030157]; signal transduction [GO:0007165]; intra-Golgi vesicle-mediated transport [GO:0006891]; intracellular protein transport [GO:0006886]; retrograde vesicle-mediated transport, Golgi to endoplasmic reticulum [GO:0006890]; endoplasmic reticulum to Golgi vesicle-mediated transport [GO:0006888]; formation of cytoplasmic translation initiation complex [GO:0001732];…	hormone activity [GO:0005179]; structural molecule activity [GO:0005198]; protein binding [GO:0005515]; translation initiation factor activity [GO:0003743]; thiol-dependent deubiquitinase [GO:0004843]; protein binding [GO:0005515]; metallopeptidase activity [GO:0008237]; identical protein binding [GO:0042802]; isopeptidase activity [GO:0070122]; deubiquitinase activity [GO:0101005]; translation i…	Golgi membrane [GO:0000139]; extracellular space [GO:0005615]; cytoplasm [GO:0005737]; endoplasmic reticulum membrane [GO:0005789]; cytosol [GO:0005829]; membrane [GO:0016020]; transport vesicle [GO:0030133]; growth cone [GO:0030426]; extracellular exosome [GO:0070062]; COPI vesicle coat [GO:0030126]; cytosol [GO:0005829]; membrane [GO:0016020]; eukaryotic translation initiation factor 3 complex …
NH_1	1L0222397	P53396;P53396-2	3.6047	-0.4565	ATP-citrate synthase;Isoform of P53396, Isoform 2 of ATP-citrate synthase	ACLY;ACLY	XT NP A	acetyl-CoA biosynthetic process [GO:0006085]; citrate metabolic process [GO:0006101]; oxaloacetate metabolic process [GO:0006107]; cholesterol biosynthetic process [GO:0006695]; lipid biosynthetic process [GO:0008610]; coenzyme A metabolic process [GO:0015936]; fatty acid biosynthetic process [GO:0006633]; formation of cytoplasmic translation initiation complex [GO:0001732]; translational initiat…	ATP citrate synthase activity [GO:0003878]; protein binding [GO:0005515]; ATP binding [GO:0005524]; metal ion binding [GO:0046872]; translation initiation factor activity [GO:0003743]; thiol-dependent deubiquitinase [GO:0004843]; protein binding [GO:0005515]; metallopeptidase activity [GO:0008237]; identical protein binding [GO:0042802]; isopeptidase activity [GO:0070122]; deubiquitinase activity…	extracellular region [GO:0005576]; nucleoplasm [GO:0005654]; cytosol [GO:0005829]; plasma membrane [GO:0005886]; membrane [GO:0016020]; azurophil granule lumen [GO:0035578]; extracellular exosome [GO:0070062]; ficolin-1-rich granule lumen [GO:1904813]; cytosol [GO:0005829]; membrane [GO:0016020]; eukaryotic translation initiation factor 3 complex [GO:0005852]; eukaryotic 43S preinitiation complex…
NH_1	1L0222397	Q02108;Q02108-2	2.8116	-1.2496	Guanylate cyclase soluble subunit alpha-1;Isoform of Q02108, Isoform 2 of Guanylate cyclase soluble subunit alpha-1	GUCY1A1;GUCY1A1	XT NP A	cGMP biosynthetic process [GO:0006182]; nitric oxide mediated signal transduction [GO:0007263]; blood circulation [GO:0008015]; regulation of blood pressure [GO:0008217]; positive regulation of nitric oxide mediated signal transduction [GO:0010750]; relaxation of vascular associated smooth muscle [GO:0060087]; retrograde trans-synaptic signaling by nitric oxide, modulating synaptic transmission […	guanylate cyclase activity [GO:0004383]; protein binding [GO:0005515]; GTP binding [GO:0005525]; heme binding [GO:0020037]; signaling receptor activity [GO:0038023]; translation initiation factor activity [GO:0003743]; thiol-dependent deubiquitinase [GO:0004843]; protein binding [GO:0005515]; metallopeptidase activity [GO:0008237]; identical protein binding [GO:0042802]; isopeptidase activity [GO…	glutamatergic synapse [GO:0098978]; GABA-ergic synapse [GO:0098982]; guanylate cyclase complex, soluble [GO:0008074]; cytosol [GO:0005829]; membrane [GO:0016020]; eukaryotic translation initiation factor 3 complex [GO:0005852]; eukaryotic 43S preinitiation complex [GO:0016282]; eukaryotic 48S preinitiation complex [GO:0033290]; eukaryotic translation initiation factor 3 complex, eIF3m [GO:0071541]
NH_1	1L0222397	Q9P0G3	3.7697	-0.2915	Kallikrein-14	KLK14	XT NP A	proteolysis [GO:0006508]; fertilization [GO:0009566]; negative regulation of G protein-coupled receptor signaling pathway [GO:0045744]; positive regulation of G protein-coupled receptor signaling pathway [GO:0045745]; epidermis morphogenesis [GO:0048730]; seminal clot liquefaction [GO:0070684]	serine-type endopeptidase activity [GO:0004252]	extracellular region [GO:0005576]; extracellular space [GO:0005615]; secretory granule [GO:0030141]
NH_1	1L0222397	Q92882	4.4847	0.4235	Osteoclast-stimulating factor 1	OSTF1	XT NP B	ossification [GO:0001503]; signal transduction [GO:0007165]	protein binding [GO:0005515]; SH3 domain binding [GO:0017124]	extracellular region [GO:0005576]; intracellular anatomical structure [GO:0005622]; secretory granule lumen [GO:0034774]; ficolin-1-rich granule lumen [GO:1904813]
NH_1	1L0222397	Q9HCN8	4.0284	-0.0328	Stromal cell-derived factor 2-like protein 1	SDF2L1	XT NP A	regulation of apoptotic process [GO:0042981]; chaperone cofactor-dependent protein refolding [GO:0051085]; ER-associated misfolded protein catabolic process [GO:0071712]	protein binding [GO:0005515]; chaperone binding [GO:0051087]; ATPase binding [GO:0051117]; misfolded protein binding [GO:0051787]	endoplasmic reticulum [GO:0005783]; endoplasmic reticulum lumen [GO:0005788]; membrane [GO:0016020]; endoplasmic reticulum chaperone complex [GO:0034663]; chaperone complex [GO:0101031]
NH_1	1L0222397	P06744	3.4467	-0.6145	Glucose-6-phosphate isomerase	GPI	XT NP A	in utero embryonic development [GO:0001701]; mesoderm formation [GO:0001707]; positive regulation of immunoglobulin production [GO:0002639]; carbohydrate metabolic process [GO:0005975]; glycolytic process [GO:0006096]; humoral immune response [GO:0006959]; signal transduction [GO:0007165]; hemostasis [GO:0007599]; learning or memory [GO:0007611]; positive regulation of endothelial cell migration …	glucose-6-phosphate isomerase activity [GO:0004347]; cytokine activity [GO:0005125]; protein binding [GO:0005515]; growth factor activity [GO:0008083]; ubiquitin protein ligase binding [GO:0031625]; monosaccharide binding [GO:0048029]	extracellular region [GO:0005576]; nucleoplasm [GO:0005654]; cytosol [GO:0005829]; plasma membrane [GO:0005886]; membrane [GO:0016020]; secretory granule lumen [GO:0034774]; neuron projection [GO:0043005]; ciliary membrane [GO:0060170]; extracellular exosome [GO:0070062]; ficolin-1-rich granule lumen [GO:1904813]
NH_1	1L0222397	P53041	3.155	-0.9062	Serine/threonine-protein phosphatase 5	PPP5C	XT NP A	MAPK cascade [GO:0000165]; mitotic cell cycle [GO:0000278]; negative regulation of protein phosphorylation [GO:0001933]; double-strand break repair [GO:0006302]; transcription, DNA-templated [GO:0006351]; protein dephosphorylation [GO:0006470]; response to lead ion [GO:0010288]; histone dephosphorylation [GO:0016576]; peptidyl-threonine dephosphorylation [GO:0035970]; positive regulation of I-kap…	G-protein alpha-subunit binding [GO:0001965]; RNA binding [GO:0003723]; phosphoprotein phosphatase activity [GO:0004721]; protein serine/threonine phosphatase activity [GO:0004722]; protein binding [GO:0005515]; ATP binding [GO:0005524]; microtubule binding [GO:0008017]; lipid binding [GO:0008289]; phosphatase activity [GO:0016791]; identical protein binding [GO:0042802]; ADP binding [GO:0043531]…	nucleoplasm [GO:0005654]; cytosol [GO:0005829]; plasma membrane [GO:0005886]; perikaryon [GO:0043204]; intracellular membrane-bounded organelle [GO:0043231]; proximal dendrite [GO:1990635]; protein-containing complex [GO:0032991]; chaperone complex [GO:0101031]; nucleus [GO:0005634]
NH_1	1L0222397	P48047	3.8136	-0.2475	ATP synthase subunit O, mitochondrial	ATP5PO	XT NP A	ATP biosynthetic process [GO:0006754]; mitochondrial ATP synthesis coupled proton transport [GO:0042776]; proton transmembrane transport [GO:1902600]; ATP synthesis coupled proton transport [GO:0015986]	proton-transporting ATP synthase activity, rotational mechanism [GO:0046933]; protein binding [GO:0005515]	nucleus [GO:0005634]; mitochondrion [GO:0005739]; mitochondrial inner membrane [GO:0005743]; plasma membrane [GO:0005886]; mitochondrial proton-transporting ATP synthase complex [GO:0005753]; proton-transporting ATP synthase complex, catalytic core F(1) [GO:0045261]; mitochondrial proton-transporting ATP synthase, stator stalk [GO:0000274]
NH_1	1L0222397	Q6GPI1	3.5982	-0.4629	Chymotrypsinogen B2	CTRB2	XT NP A	digestion [GO:0007586]; proteolysis [GO:0006508]	serine-type endopeptidase activity [GO:0004252]	extracellular region [GO:0005576]; extracellular space [GO:0005615]
NH_1	1L0222397	Q07020;Q07020-2	3.7922	-0.269	60S ribosomal protein L18;Isoform of Q07020, Isoform 2 of 60S ribosomal protein L18	RPL18;RPL18	XT NP A	cytoplasmic translation [GO:0002181]; translation [GO:0006412]; formation of cytoplasmic translation initiation complex [GO:0001732]; translational initiation [GO:0006413]; protein deubiquitination [GO:0016579]; IRES-dependent viral translational initiation [GO:0075522]	structural constituent of ribosome [GO:0003735]; protein binding [GO:0005515]; RNA binding [GO:0003723]; translation initiation factor activity [GO:0003743]; thiol-dependent deubiquitinase [GO:0004843]; protein binding [GO:0005515]; metallopeptidase activity [GO:0008237]; identical protein binding [GO:0042802]; isopeptidase activity [GO:0070122]; deubiquitinase activity [GO:0101005]; translation …	nucleus [GO:0005634]; nucleolus [GO:0005730]; endoplasmic reticulum [GO:0005783]; rough endoplasmic reticulum [GO:0005791]; cytosol [GO:0005829]; focal adhesion [GO:0005925]; membrane [GO:0016020]; cytosolic ribosome [GO:0022626]; cytosolic large ribosomal subunit [GO:0022625]; polysomal ribosome [GO:0042788]; cytosol [GO:0005829]; membrane [GO:0016020]; eukaryotic translation initiation factor 3…
NH_1	1L0222397	P02042	4.1408	0.0796	Hemoglobin subunit delta	HBD	XT NP B	oxygen transport [GO:0015671]; cellular oxidant detoxification [GO:0098869]; hydrogen peroxide catabolic process [GO:0042744]	protein binding [GO:0005515]; metal ion binding [GO:0046872]; peroxidase activity [GO:0004601]; heme binding [GO:0020037]; hemoglobin alpha binding [GO:0031721]; oxygen binding [GO:0019825]; haptoglobin binding [GO:0031720]; oxygen carrier activity [GO:0005344]; organic acid binding [GO:0043177]	cytosol [GO:0005829]; blood microparticle [GO:0072562]; hemoglobin complex [GO:0005833]; haptoglobin-hemoglobin complex [GO:0031838]
NH_1	1L0222397	O00478;O00478-2	3.3334	-0.7277	Butyrophilin subfamily 3 member A3;Isoform of O00478, Isoform 2 of Butyrophilin subfamily 3 member A3	BTN3A3;BTN3A3	XT NP A	T cell mediated immunity [GO:0002456]; T cell receptor signaling pathway [GO:0050852]; regulation of cytokine production [GO:0001817]; formation of cytoplasmic translation initiation complex [GO:0001732]; translational initiation [GO:0006413]; protein deubiquitination [GO:0016579]; IRES-dependent viral translational initiation [GO:0075522]	signaling receptor binding [GO:0005102]; translation initiation factor activity [GO:0003743]; thiol-dependent deubiquitinase [GO:0004843]; protein binding [GO:0005515]; metallopeptidase activity [GO:0008237]; identical protein binding [GO:0042802]; isopeptidase activity [GO:0070122]; deubiquitinase activity [GO:0101005]; translation initiation factor binding [GO:0031369]	plasma membrane [GO:0005886]; membrane [GO:0016020]; integral component of membrane [GO:0016021]; external side of plasma membrane [GO:0009897]; cytosol [GO:0005829]; membrane [GO:0016020]; eukaryotic translation initiation factor 3 complex [GO:0005852]; eukaryotic 43S preinitiation complex [GO:0016282]; eukaryotic 48S preinitiation complex [GO:0033290]; eukaryotic translation initiation factor 3…
NH_1	1L0222397	P10599;P10599-2	4.1787	0.1176	Thioredoxin;Isoform of P10599, Isoform 2 of Thioredoxin	TXN;TXN	XT NP B	negative regulation of transcription by RNA polymerase II [GO:0000122]; glycerol ether metabolic process [GO:0006662]; response to radiation [GO:0009314]; activation of protein kinase B activity [GO:0032148]; positive regulation of peptidyl-serine phosphorylation [GO:0033138]; positive regulation of DNA binding [GO:0043388]; cell redox homeostasis [GO:0045454]; negative regulation of protein expo…	RNA binding [GO:0003723]; thioredoxin-disulfide reductase activity [GO:0004791]; protein binding [GO:0005515]; protein-disulfide reductase activity [GO:0015035]; protein homodimerization activity [GO:0042803]; protein-disulfide reductase (NAD(P)) activity [GO:0047134]; translation initiation factor activity [GO:0003743]; thiol-dependent deubiquitinase [GO:0004843]; protein binding [GO:0005515]; m…	extracellular region [GO:0005576]; nucleus [GO:0005634]; nucleoplasm [GO:0005654]; cytoplasm [GO:0005737]; cytosol [GO:0005829]; extracellular exosome [GO:0070062]; cytosol [GO:0005829]; membrane [GO:0016020]; eukaryotic translation initiation factor 3 complex [GO:0005852]; eukaryotic 43S preinitiation complex [GO:0016282]; eukaryotic 48S preinitiation complex [GO:0033290]; eukaryotic translation…
NH_1	1L0222397	Q8NG11;Q8NG11-2	3.5123	-0.5489	Tetraspanin-14;Isoform of Q8NG11, Isoform 2 of Tetraspanin-14	TSPAN14;TSPAN14	XT NP A	positive regulation of Notch signaling pathway [GO:0045747]; protein maturation [GO:0051604]; protein localization to plasma membrane [GO:0072659]; formation of cytoplasmic translation initiation complex [GO:0001732]; translational initiation [GO:0006413]; protein deubiquitination [GO:0016579]; IRES-dependent viral translational initiation [GO:0075522]	protein binding [GO:0005515]; enzyme binding [GO:0019899]; translation initiation factor activity [GO:0003743]; thiol-dependent deubiquitinase [GO:0004843]; protein binding [GO:0005515]; metallopeptidase activity [GO:0008237]; identical protein binding [GO:0042802]; isopeptidase activity [GO:0070122]; deubiquitinase activity [GO:0101005]; translation initiation factor binding [GO:0031369]	endoplasmic reticulum lumen [GO:0005788]; plasma membrane [GO:0005886]; cell surface [GO:0009986]; specific granule membrane [GO:0035579]; tertiary granule membrane [GO:0070821]; tetraspanin-enriched microdomain [GO:0097197]; integral component of plasma membrane [GO:0005887]; cytosol [GO:0005829]; membrane [GO:0016020]; eukaryotic translation initiation factor 3 complex [GO:0005852]; eukaryotic …
NH_1	1L0222397	Q8TB24;Q8TB24-4	3.8389	-0.2223	Ras and Rab interactor 3;Isoform of Q8TB24, Isoform 4 of Ras and Rab interactor 3	RIN3;RIN3	XT NP A	negative regulation of mast cell chemotaxis [GO:0060755]; negative regulation of receptor internalization [GO:0002091]; regulation of vesicle size [GO:0097494]; endocytosis [GO:0006897]; signal transduction [GO:0007165]; regulation of catalytic activity [GO:0050790]; formation of cytoplasmic translation initiation complex [GO:0001732]; translational initiation [GO:0006413]; protein deubiquitinati…	guanyl-nucleotide exchange factor activity [GO:0005085]; protein binding [GO:0005515]; small GTPase binding [GO:0031267]; translation initiation factor activity [GO:0003743]; thiol-dependent deubiquitinase [GO:0004843]; protein binding [GO:0005515]; metallopeptidase activity [GO:0008237]; identical protein binding [GO:0042802]; isopeptidase activity [GO:0070122]; deubiquitinase activity [GO:01010…	early endosome [GO:0005769]; cytosol [GO:0005829]; cytoplasmic vesicle [GO:0031410]; cytoplasm [GO:0005737]; endocytic vesicle [GO:0030139]; axon [GO:0030424]; dendrite [GO:0030425]; vesicle [GO:0031982]; neuronal cell body [GO:0043025]; cytosol [GO:0005829]; membrane [GO:0016020]; eukaryotic translation initiation factor 3 complex [GO:0005852]; eukaryotic 43S preinitiation complex [GO:0016282]; …
NH_1	1L0222397	O60664;O60664-3;O60664-4	3.3941	-0.6671	Perilipin-3;Isoform of O60664, Isoform 3 of Perilipin-3;Isoform of O60664, Isoform 4 of Perilipin-3	PLIN3;PLIN3;PLIN3	XT NP A	vesicle-mediated transport [GO:0016192]; positive regulation of sequestering of triglyceride [GO:0010890]; lipid storage [GO:0019915]; formation of cytoplasmic translation initiation complex [GO:0001732]; translational initiation [GO:0006413]; protein deubiquitination [GO:0016579]; IRES-dependent viral translational initiation [GO:0075522]; formation of cytoplasmic translation initiation complex …	protein binding [GO:0005515]; cadherin binding [GO:0045296]; translation initiation factor activity [GO:0003743]; thiol-dependent deubiquitinase [GO:0004843]; protein binding [GO:0005515]; metallopeptidase activity [GO:0008237]; identical protein binding [GO:0042802]; isopeptidase activity [GO:0070122]; deubiquitinase activity [GO:0101005]; translation initiation factor binding [GO:0031369]; tran…	cytoplasm [GO:0005737]; endosome [GO:0005768]; Golgi apparatus [GO:0005794]; lipid droplet [GO:0005811]; cytosol [GO:0005829]; endosome membrane [GO:0010008]; membrane [GO:0016020]; transport vesicle [GO:0030133]; cytosol [GO:0005829]; membrane [GO:0016020]; eukaryotic translation initiation factor 3 complex [GO:0005852]; eukaryotic 43S preinitiation complex [GO:0016282]; eukaryotic 48S preinitia…
NH_1	1L0222397	Q6P589	3.7385	-0.3227	Tumor necrosis factor alpha-induced protein 8-like protein 2	TNFAIP8L2	XT NP A	regulation of apoptotic process [GO:0042981]; innate immune response [GO:0045087]; negative regulation of inflammatory response [GO:0050728]; negative regulation of T cell activation [GO:0050868]	protein binding [GO:0005515]	cytoplasm [GO:0005737]
NH_1	1L0222397	P05067	5.1374	1.0762	Amyloid-beta precursor protein	APP	XT NP B	negative regulation of low-density lipoprotein receptor activity [GO:1905598]; regulation of gene expression [GO:0010468]; cognition [GO:0050890]; microglial cell activation [GO:0001774]; positive regulation of protein phosphorylation [GO:0001934]; suckling behavior [GO:0001967]; astrocyte activation involved in immune response [GO:0002265]; mRNA polyadenylation [GO:0006378]; regulation of transl…	RNA polymerase II cis-regulatory region sequence-specific DNA binding [GO:0000978]; DNA binding [GO:0003677]; serine-type endopeptidase inhibitor activity [GO:0004867]; signaling receptor binding [GO:0005102]; protein binding [GO:0005515]; heparin binding [GO:0008201]; peptidase activator activity [GO:0016504]; enzyme binding [GO:0019899]; signaling receptor activator activity [GO:0030546]; ident…	extracellular region [GO:0005576]; extracellular space [GO:0005615]; nuclear envelope lumen [GO:0005641]; cytoplasm [GO:0005737]; endosome [GO:0005768]; early endosome [GO:0005769]; endoplasmic reticulum [GO:0005783]; endoplasmic reticulum lumen [GO:0005788]; smooth endoplasmic reticulum [GO:0005790]; rough endoplasmic reticulum [GO:0005791]; Golgi apparatus [GO:0005794]; Golgi lumen [GO:0005796]…
NH_1	1L0222397	P17252	3.6489	-0.4122	Protein kinase C alpha type	PRKCA	XT NP A	angiogenesis [GO:0001525]; positive regulation of endothelial cell proliferation [GO:0001938]; desmosome assembly [GO:0002159]; protein phosphorylation [GO:0006468]; mitotic nuclear membrane disassembly [GO:0007077]; cell adhesion [GO:0007155]; positive regulation of endothelial cell migration [GO:0010595]; positive regulation of cardiac muscle hypertrophy [GO:0010613]; peptidyl-serine phosphoryl…	protein kinase activity [GO:0004672]; protein kinase C activity [GO:0004697]; calcium-dependent protein kinase C activity [GO:0004698]; integrin binding [GO:0005178]; protein binding [GO:0005515]; ATP binding [GO:0005524]; zinc ion binding [GO:0008270]; enzyme binding [GO:0019899]; histone kinase activity (H3-T6 specific) [GO:0035403]; protein serine kinase activity [GO:0106310]; protein threonin…	nucleoplasm [GO:0005654]; cytoplasm [GO:0005737]; mitochondrion [GO:0005739]; endoplasmic reticulum [GO:0005783]; cytosol [GO:0005829]; plasma membrane [GO:0005886]; mitochondrial membrane [GO:0031966]; perinuclear region of cytoplasm [GO:0048471]; extracellular exosome [GO:0070062]; alphav-beta3 integrin-PKCalpha complex [GO:0035866]
NH_1	1L0222397	Q9UHD8;Q9UHD8-2;Q9UHD8-3;Q9UHD8-4;Q9UHD8-5;Q9UHD8-7;Q9UHD8-8;Q9UHD8-9	3.7443	-0.3169	Septin-9;Isoform of Q9UHD8, Isoform 2 of Septin-9;Isoform of Q9UHD8, Isoform 3 of Septin-9;Isoform of Q9UHD8, Isoform 4 of Septin-9;Isoform of Q9UHD8, Isoform 5 of Septin-9;Isoform of Q9UHD8, Isoform 7 of Septin-9;Isoform of Q9UHD8, Isoform 8 of Septin-9;Isoform of Q9UHD8, Isoform 9 of Septin-9	SEPTIN9;SEPTIN9;SEPTIN9;SEPTIN9;SEPTIN9;SEPTIN9;SEPTIN9;SEPTIN9	XT NP A	positive regulation of non-motile cilium assembly [GO:1902857]; cellular protein localization [GO:0034613]; cytoskeleton-dependent cytokinesis [GO:0061640]; formation of cytoplasmic translation initiation complex [GO:0001732]; translational initiation [GO:0006413]; protein deubiquitination [GO:0016579]; IRES-dependent viral translational initiation [GO:0075522]; formation of cytoplasmic translati…	protein binding [GO:0005515]; GTP binding [GO:0005525]; cadherin binding [GO:0045296]; GTPase activity [GO:0003924]; molecular adaptor activity [GO:0060090]; translation initiation factor activity [GO:0003743]; thiol-dependent deubiquitinase [GO:0004843]; protein binding [GO:0005515]; metallopeptidase activity [GO:0008237]; identical protein binding [GO:0042802]; isopeptidase activity [GO:0070122…	stress fiber [GO:0001725]; cytoplasm [GO:0005737]; microtubule [GO:0005874]; axoneme [GO:0005930]; actin cytoskeleton [GO:0015629]; perinuclear region of cytoplasm [GO:0048471]; non-motile cilium [GO:0097730]; septin complex [GO:0031105]; septin ring [GO:0005940]; microtubule cytoskeleton [GO:0015630]; cell division site [GO:0032153]; cytosol [GO:0005829]; membrane [GO:0016020]; eukaryotic transl…
NH_1	1L0222397	Q8TF72	4.5721	0.5109	Protein Shroom3	SHROOM3	XT NP A	cell morphogenesis [GO:0000902]; neural tube closure [GO:0001843]; epithelial cell development [GO:0002064]; pattern specification process [GO:0007389]; regulation of cell shape [GO:0008360]; cellular pigment accumulation [GO:0043482]; apical protein localization [GO:0045176]; actin filament organization [GO:0007015]	actin filament binding [GO:0051015]	cytoskeleton [GO:0005856]; microtubule [GO:0005874]; adherens junction [GO:0005912]; apical plasma membrane [GO:0016324]; apical junction complex [GO:0043296]; cortical actin cytoskeleton [GO:0030864]
NH_1	1L0222397	Q92930	3.5122	-0.549	Ras-related protein Rab-8B	RAB8B	XT NP A	cilium assembly [GO:0060271]; antigen processing and presentation [GO:0019882]; positive regulation of cell projection organization [GO:0031346]; protein import into peroxisome membrane [GO:0045046]; positive regulation of corticotropin secretion [GO:0051461]; cell-substrate junction organization [GO:0150115]; regulation of exocytosis [GO:0017157]; cellular response to insulin stimulus [GO:003286…	GTPase activity [GO:0003924]; signaling receptor binding [GO:0005102]; protein binding [GO:0005515]; GTP binding [GO:0005525]; GDP binding [GO:0019003]; TPR domain binding [GO:0030911]	nucleoplasm [GO:0005654]; peroxisomal membrane [GO:0005778]; nuclear body [GO:0016604]; phagocytic vesicle membrane [GO:0030670]; intracellular membrane-bounded organelle [GO:0043231]; phagocytic vesicle [GO:0045335]; perinuclear region of cytoplasm [GO:0048471]; cell tip [GO:0051286]; recycling endosome membrane [GO:0055038]; extracellular exosome [GO:0070062]; synaptic vesicle [GO:0008021]; end…
NH_1	1L0222397	P11836	4.0377	-0.0235	B-lymphocyte antigen CD20	MS4A1	XT NP B	store-operated calcium entry [GO:0002115]; humoral immune response [GO:0006959]; response to bacterium [GO:0009617]; B cell differentiation [GO:0030183]; B cell proliferation [GO:0042100]; B cell activation [GO:0042113]; B cell receptor signaling pathway [GO:0050853]; protein tetramerization [GO:0051262]; calcium ion import into cytosol [GO:1902656]	epidermal growth factor receptor binding [GO:0005154]; protein binding [GO:0005515]; immunoglobulin binding [GO:0019865]; MHC class II protein complex binding [GO:0023026]; identical protein binding [GO:0042802]	extracellular space [GO:0005615]; nucleoplasm [GO:0005654]; plasma membrane [GO:0005886]; integral component of plasma membrane [GO:0005887]; external side of plasma membrane [GO:0009897]; cell surface [GO:0009986]; plasma membrane raft [GO:0044853]; extracellular exosome [GO:0070062]
NH_1	1L0222397	P61769	4.5213	0.4601	Beta-2-microglobulin	B2M	XT NP B	retina homeostasis [GO:0001895]; positive regulation of T cell mediated cytotoxicity [GO:0001916]; response to molecule of bacterial origin [GO:0002237]; antigen processing and presentation of exogenous protein antigen via MHC class Ib, TAP-dependent [GO:0002481]; positive regulation of T cell cytokine production [GO:0002726]; iron ion transport [GO:0006826]; immune response [GO:0006955]; learnin…	protein binding [GO:0005515]; identical protein binding [GO:0042802]; protein homodimerization activity [GO:0042803]; MHC class II protein complex binding [GO:0023026]	Golgi membrane [GO:0000139]; extracellular region [GO:0005576]; extracellular space [GO:0005615]; endoplasmic reticulum lumen [GO:0005788]; Golgi apparatus [GO:0005794]; cytosol [GO:0005829]; plasma membrane [GO:0005886]; focal adhesion [GO:0005925]; external side of plasma membrane [GO:0009897]; ER to Golgi transport vesicle membrane [GO:0012507]; membrane [GO:0016020]; phagocytic vesicle membra…
NH_1	1L0222397	P49758;P49758-10;P49758-11;P49758-13;P49758-14;P49758-15;P49758-16;P49758-2;P49758-3;P49758-5;P49758-6;P49758-7;P49758-8;P49758-9	3.4293	-0.6319	Regulator of G-protein signaling 6;Isoform of P49758, Isoform 10 of Regulator of G-protein signaling 6;Isoform of P49758, Isoform 11 of Regulator of G-protein signaling 6;Isoform of P49758, Isoform 13 of Regulator of G-protein signaling 6;Isoform of P49758, Isoform 14 of Regulator of G-protein signaling 6;Isoform of P49758, Isoform 15 of Regulator of G-protein signaling 6;Isoform of P49758, Isofo…	RGS6;RGS6;RGS6;RGS6;RGS6;RGS6;RGS6;RGS6;RGS6;RGS6;RGS6;RGS6;RGS6;RGS6	XT NP A	G protein-coupled receptor signaling pathway [GO:0007186]; regulation of G protein-coupled receptor signaling pathway [GO:0008277]; negative regulation of signal transduction [GO:0009968]; intracellular signal transduction [GO:0035556]; positive regulation of GTPase activity [GO:0043547]; formation of cytoplasmic translation initiation complex [GO:0001732]; translational initiation [GO:0006413]; …	GTPase activity [GO:0003924]; GTPase activator activity [GO:0005096]; protein binding [GO:0005515]; translation initiation factor activity [GO:0003743]; thiol-dependent deubiquitinase [GO:0004843]; protein binding [GO:0005515]; metallopeptidase activity [GO:0008237]; identical protein binding [GO:0042802]; isopeptidase activity [GO:0070122]; deubiquitinase activity [GO:0101005]; translation initi…	nucleus [GO:0005634]; cytosol [GO:0005829]; plasma membrane [GO:0005886]; extrinsic component of membrane [GO:0019898]; cytosol [GO:0005829]; membrane [GO:0016020]; eukaryotic translation initiation factor 3 complex [GO:0005852]; eukaryotic 43S preinitiation complex [GO:0016282]; eukaryotic 48S preinitiation complex [GO:0033290]; eukaryotic translation initiation factor 3 complex, eIF3m [GO:00715…
NH_1	1L0222397	Q15052;Q15052-2	3.6467	-0.4145	Rho guanine nucleotide exchange factor 6;Isoform of Q15052, Isoform 2 of Rho guanine nucleotide exchange factor 6	ARHGEF6;ARHGEF6	XT NP A	apoptotic process [GO:0006915]; JNK cascade [GO:0007254]; lamellipodium assembly [GO:0030032]; regulation of catalytic activity [GO:0050790]; formation of cytoplasmic translation initiation complex [GO:0001732]; translational initiation [GO:0006413]; protein deubiquitination [GO:0016579]; IRES-dependent viral translational initiation [GO:0075522]	guanyl-nucleotide exchange factor activity [GO:0005085]; GTPase activator activity [GO:0005096]; protein binding [GO:0005515]; translation initiation factor activity [GO:0003743]; thiol-dependent deubiquitinase [GO:0004843]; protein binding [GO:0005515]; metallopeptidase activity [GO:0008237]; identical protein binding [GO:0042802]; isopeptidase activity [GO:0070122]; deubiquitinase activity [GO:…	cytosol [GO:0005829]; lamellipodium [GO:0030027]; cytosol [GO:0005829]; membrane [GO:0016020]; eukaryotic translation initiation factor 3 complex [GO:0005852]; eukaryotic 43S preinitiation complex [GO:0016282]; eukaryotic 48S preinitiation complex [GO:0033290]; eukaryotic translation initiation factor 3 complex, eIF3m [GO:0071541]
NH_1	1L0222397	Q9NRA1	4.0164	-0.0448	Platelet-derived growth factor C	PDGFC	XT NP B	activation of transmembrane receptor protein tyrosine kinase activity [GO:0007171]; central nervous system development [GO:0007417]; positive regulation of cell population proliferation [GO:0008284]; animal organ morphogenesis [GO:0009887]; platelet-derived growth factor receptor signaling pathway [GO:0048008]; positive regulation of fibroblast proliferation [GO:0048146]; digestive tract developm…	platelet-derived growth factor receptor binding [GO:0005161]; protein binding [GO:0005515]; growth factor activity [GO:0008083]; protein homodimerization activity [GO:0042803]; growth factor receptor binding [GO:0070851]	Golgi membrane [GO:0000139]; extracellular region [GO:0005576]; extracellular space [GO:0005615]; nucleus [GO:0005634]; endoplasmic reticulum lumen [GO:0005788]; cytosol [GO:0005829]; plasma membrane [GO:0005886]; cell surface [GO:0009986]; extracellular exosome [GO:0070062]
NH_1	1L0222397	P09493-5	3.8744	-0.1868	Isoform of P09493, Isoform 5 of Tropomyosin alpha-1 chain	TPM1	XT NP B
NH_1	1L0222397	Q13790	6.1904	2.1292	Apolipoprotein F	APOF	XT NP B	lipid metabolic process [GO:0006629]; lipid transport [GO:0006869]; cholesterol metabolic process [GO:0008203]	signaling receptor binding [GO:0005102]; lipid transporter activity [GO:0005319]; cholesterol binding [GO:0015485]	extracellular space [GO:0005615]; low-density lipoprotein particle [GO:0034362]; high-density lipoprotein particle [GO:0034364]
NH_1	1L0222397	Q12982;Q12982-2;Q86WG3;Q86WG3-3	3.1284	-0.9328	BCL2/adenovirus E1B 19 kDa protein-interacting protein 2;Isoform of Q12982, Isoform 2 of BCL2/adenovirus E1B 19 kDa protein-interacting protein 2;Caytaxin;Isoform of Q86WG3, Isoform 2 of Caytaxin	BNIP2;BNIP2;ATCAY;ATCAY	XT NP A	apoptotic process [GO:0006915]; negative regulation of apoptotic process [GO:0043066]; regulation of catalytic activity [GO:0050790]; response to oxygen-glucose deprivation [GO:0090649]; formation of cytoplasmic translation initiation complex [GO:0001732]; translational initiation [GO:0006413]; protein deubiquitination [GO:0016579]; IRES-dependent viral translational initiation [GO:0075522]; form…	GTPase activator activity [GO:0005096]; calcium ion binding [GO:0005509]; protein binding [GO:0005515]; translation initiation factor activity [GO:0003743]; thiol-dependent deubiquitinase [GO:0004843]; protein binding [GO:0005515]; metallopeptidase activity [GO:0008237]; identical protein binding [GO:0042802]; isopeptidase activity [GO:0070122]; deubiquitinase activity [GO:0101005]; translation i…	nuclear envelope [GO:0005635]; cytoplasm [GO:0005737]; cytosol [GO:0005829]; intracellular membrane-bounded organelle [GO:0043231]; perinuclear region of cytoplasm [GO:0048471]; cytosol [GO:0005829]; membrane [GO:0016020]; eukaryotic translation initiation factor 3 complex [GO:0005852]; eukaryotic 43S preinitiation complex [GO:0016282]; eukaryotic 48S preinitiation complex [GO:0033290]; eukaryoti…
NH_1	1L0222397	P48506	3.845	-0.2162	Glutamate--cysteine ligase catalytic subunit	GCLC	XT NP B	cysteine metabolic process [GO:0006534]; glutamate metabolic process [GO:0006536]; glutathione biosynthetic process [GO:0006750]; response to oxidative stress [GO:0006979]; aging [GO:0007568]; response to nutrient [GO:0007584]; response to heat [GO:0009408]; response to xenobiotic stimulus [GO:0009410]; response to hormone [GO:0009725]; response to activity [GO:0014823]; L-ascorbic acid metabolic…	magnesium ion binding [GO:0000287]; glutamate-cysteine ligase activity [GO:0004357]; protein binding [GO:0005515]; ATP binding [GO:0005524]; glutamate binding [GO:0016595]; ADP binding [GO:0043531]; protein-containing complex binding [GO:0044877]	mitochondrion [GO:0005739]; cytosol [GO:0005829]; glutamate-cysteine ligase complex [GO:0017109]
NH_1	1L0222397	O95714	4.6986	0.6374	E3 ubiquitin-protein ligase HERC2	HERC2	XT NP A	DNA repair [GO:0006281]; intracellular protein transport [GO:0006886]; cellular response to DNA damage stimulus [GO:0006974]; protein ubiquitination [GO:0016567]; regulation of catalytic activity [GO:0050790]	guanyl-nucleotide exchange factor activity [GO:0005085]; protein binding [GO:0005515]; zinc ion binding [GO:0008270]; ubiquitin protein ligase binding [GO:0031625]; SUMO binding [GO:0032183]; ubiquitin protein ligase activity [GO:0061630]	nucleus [GO:0005634]; nucleoplasm [GO:0005654]; cytoplasm [GO:0005737]; centriole [GO:0005814]; cytosol [GO:0005829]; plasma membrane [GO:0005886]; membrane [GO:0016020]
NH_1	1L0222397	Q14677;Q14677-3	3.7941	-0.2671	Clathrin interactor 1;Isoform of Q14677, Isoform 3 of Clathrin interactor 1	CLINT1;CLINT1	XT NP B	clathrin coat assembly [GO:0048268]; endocytosis [GO:0006897]; formation of cytoplasmic translation initiation complex [GO:0001732]; translational initiation [GO:0006413]; protein deubiquitination [GO:0016579]; IRES-dependent viral translational initiation [GO:0075522]	protein binding [GO:0005515]; clathrin binding [GO:0030276]; cadherin binding [GO:0045296]; phospholipid binding [GO:0005543]; translation initiation factor activity [GO:0003743]; thiol-dependent deubiquitinase [GO:0004843]; protein binding [GO:0005515]; metallopeptidase activity [GO:0008237]; identical protein binding [GO:0042802]; isopeptidase activity [GO:0070122]; deubiquitinase activity [GO:…	nucleoplasm [GO:0005654]; Golgi apparatus [GO:0005794]; cytosol [GO:0005829]; membrane [GO:0016020]; intracellular membrane-bounded organelle [GO:0043231]; perinuclear region of cytoplasm [GO:0048471]; clathrin vesicle coat [GO:0030125]; endosome [GO:0005768]; plasma membrane [GO:0005886]; cytosol [GO:0005829]; membrane [GO:0016020]; eukaryotic translation initiation factor 3 complex [GO:0005852]…
NH_1	1L0222397	Q9Y4X3	3.5343	-0.5269	C-C motif chemokine 27	CCL27	XT NP A	chemotaxis [GO:0006935]; immune response [GO:0006955]; signal transduction [GO:0007165]; cell-cell signaling [GO:0007267]; cell chemotaxis [GO:0060326]; positive regulation of T cell chemotaxis [GO:0010820]; positive regulation of actin cytoskeleton reorganization [GO:2000251]	protein binding [GO:0005515]; CCR3 chemokine receptor binding [GO:0031728]; chemokine activity [GO:0008009]	extracellular region [GO:0005576]; extracellular space [GO:0005615]
NH_1	1L0222397	P10768	4.2204	0.1592	S-formylglutathione hydrolase	ESD	XT NP B	biological_process [GO:0008150]; formaldehyde catabolic process [GO:0046294]	protein binding [GO:0005515]; hydrolase activity, acting on ester bonds [GO:0016788]; identical protein binding [GO:0042802]; methylumbelliferyl-acetate deacetylase activity [GO:0047374]; carboxylic ester hydrolase activity [GO:0052689]; S-formylglutathione hydrolase activity [GO:0018738]	endoplasmic reticulum lumen [GO:0005788]; cytoplasmic vesicle [GO:0031410]; extracellular exosome [GO:0070062]; cytosol [GO:0005829]
NH_1	1L0222397	A0A075B6K4	4.3227	0.2615	Immunoglobulin lambda variable 3-10	IGLV3-10	XT NP B	adaptive immune response [GO:0002250]; immunoglobulin production [GO:0002377]; immune response [GO:0006955]		plasma membrane [GO:0005886]; immunoglobulin complex [GO:0019814]; extracellular space [GO:0005615]
NH_1	1L0222397	A0A0G2JS06	4.0351	-0.0261	Immunoglobulin lambda variable 5-39	IGLV5-39	XT NP A	adaptive immune response [GO:0002250]; immune response [GO:0006955]; immunoglobulin production [GO:0002377]		plasma membrane [GO:0005886]; immunoglobulin complex [GO:0019814]; extracellular space [GO:0005615]
NH_1	1L0222397	Q9UBI6	3.4096	-0.6516	Guanine nucleotide-binding protein G(I)/G(S)/G(O) subunit gamma-12	GNG12	XT NP B	signal transduction [GO:0007165]; cerebral cortex development [GO:0021987]; response to lipopolysaccharide [GO:0032496]; G protein-coupled receptor signaling pathway [GO:0007186]	protein binding [GO:0005515]; PDZ domain binding [GO:0030165]; phosphate ion binding [GO:0042301]; G-protein beta-subunit binding [GO:0031681]	actin filament [GO:0005884]; plasma membrane [GO:0005886]; extracellular exosome [GO:0070062]; heterotrimeric G-protein complex [GO:0005834]
NH_1	1L0222397	Q08380	3.8709	-0.1903	Galectin-3-binding protein	LGALS3BP	XT NP B	endocytosis [GO:0006897]; cellular defense response [GO:0006968]; cell adhesion [GO:0007155]; signal transduction [GO:0007165]	scavenger receptor activity [GO:0005044]; protein binding [GO:0005515]	collagen-containing extracellular matrix [GO:0062023]; extracellular region [GO:0005576]; extracellular space [GO:0005615]; membrane [GO:0016020]; platelet dense granule lumen [GO:0031089]; extracellular exosome [GO:0070062]; blood microparticle [GO:0072562]
NH_1	1L0222397	Q92187	4.2455	0.1843	CMP-N-acetylneuraminate-poly-alpha-2,8-sialyltransferase	ST8SIA4	XT NP B	ganglioside biosynthetic process [GO:0001574]; cellular protein modification process [GO:0006464]; protein glycosylation [GO:0006486]; N-glycan processing [GO:0006491]; nervous system development [GO:0007399]; oligosaccharide metabolic process [GO:0009311]; sialylation [GO:0097503]	alpha-N-acetylneuraminate alpha-2,8-sialyltransferase activity [GO:0003828]; sialic acid binding [GO:0033691]	Golgi membrane [GO:0000139]; integral component of membrane [GO:0016021]
NH_1	1L0222397	P23083	4.6652	0.604	Immunoglobulin heavy variable 1-2	IGHV1-2	XT NP B	immune response [GO:0006955]; defense response to bacterium [GO:0042742]; B cell receptor signaling pathway [GO:0050853]; positive regulation of B cell activation [GO:0050871]; phagocytosis, recognition [GO:0006910]; complement activation, classical pathway [GO:0006958]; phagocytosis, engulfment [GO:0006911]; innate immune response [GO:0045087]	antigen binding [GO:0003823]; immunoglobulin receptor binding [GO:0034987]	extracellular region [GO:0005576]; plasma membrane [GO:0005886]; immunoglobulin complex, circulating [GO:0042571]; external side of plasma membrane [GO:0009897]
NH_1	1L0222397	P22749;P22749-2	4.1822	0.1211	Granulysin;Isoform of P22749, Isoform Short of Granulysin	GNLY;GNLY	XT NP A	cellular defense response [GO:0006968]; killing of cells of other organism [GO:0031640]; defense response to bacterium [GO:0042742]; defense response to fungus [GO:0050832]; antimicrobial humoral immune response mediated by antimicrobial peptide [GO:0061844]; formation of cytoplasmic translation initiation complex [GO:0001732]; translational initiation [GO:0006413]; protein deubiquitination [GO:0…	protein binding [GO:0005515]; translation initiation factor activity [GO:0003743]; thiol-dependent deubiquitinase [GO:0004843]; protein binding [GO:0005515]; metallopeptidase activity [GO:0008237]; identical protein binding [GO:0042802]; isopeptidase activity [GO:0070122]; deubiquitinase activity [GO:0101005]; translation initiation factor binding [GO:0031369]	cytolytic granule [GO:0044194]; extracellular region [GO:0005576]; extracellular space [GO:0005615]; phagocytic vesicle lumen [GO:0097013]; cytosol [GO:0005829]; membrane [GO:0016020]; eukaryotic translation initiation factor 3 complex [GO:0005852]; eukaryotic 43S preinitiation complex [GO:0016282]; eukaryotic 48S preinitiation complex [GO:0033290]; eukaryotic translation initiation factor 3 comp…
NH_1	1L0222397	P53582	3.387	-0.6742	Methionine aminopeptidase 1	METAP1	XT NP A	regulation of translation [GO:0006417]; proteolysis [GO:0006508]; peptidyl-methionine modification [GO:0018206]; N-terminal protein amino acid modification [GO:0031365]; protein initiator methionine removal [GO:0070084]; platelet aggregation [GO:0070527]	aminopeptidase activity [GO:0004177]; protein binding [GO:0005515]; metalloexopeptidase activity [GO:0008235]; metal ion binding [GO:0046872]; metalloaminopeptidase activity [GO:0070006]	cytoplasm [GO:0005737]; cytosol [GO:0005829]
NH_1	1L0222397	Q9BYE9	3.4153	-0.6459	Cadherin-related family member 2	CDHR2	XT NP A	homophilic cell adhesion via plasma membrane adhesion molecules [GO:0007156]; epithelial cell differentiation [GO:0030855]; regulation of microvillus length [GO:0032532]; cell-cell adhesion mediated by cadherin [GO:0044331]; negative regulation of cell growth involved in contact inhibition [GO:0060243]; intermicrovillar adhesion [GO:0090675]; cell-cell adhesion [GO:0098609]	calcium ion binding [GO:0005509]; protein binding [GO:0005515]; cell adhesion molecule binding [GO:0050839]	brush border [GO:0005903]; apical plasma membrane [GO:0016324]; cell junction [GO:0030054]; brush border membrane [GO:0031526]; microvillus membrane [GO:0031528]; spanning component of plasma membrane [GO:0044214]; extracellular exosome [GO:0070062]
NH_1	1L0222397	Q6PJW8	3.1931	-0.8681	Consortin	CNST	XT NP B	positive regulation of Golgi to plasma membrane protein transport [GO:0042998]	protein binding [GO:0005515]; phosphatase binding [GO:0019902]; connexin binding [GO:0071253]	trans-Golgi network [GO:0005802]; plasma membrane [GO:0005886]; membrane [GO:0016020]; integral component of membrane [GO:0016021]; transport vesicle [GO:0030133]; intracellular membrane-bounded organelle [GO:0043231]; protein-containing complex [GO:0032991]
NH_1	1L0222397	P53634	4.9063	0.8451	Dipeptidyl peptidase 1	CTSC	XT NP B	T cell mediated cytotoxicity [GO:0001913]; proteolysis [GO:0006508]; apoptotic process [GO:0006915]; immune response [GO:0006955]; aging [GO:0007568]; response to organic substance [GO:0010033]; negative regulation of myelination [GO:0031642]; positive regulation of proteolysis involved in cellular protein catabolic process [GO:1903052]; positive regulation of microglial cell activation [GO:19039…	serine-type endopeptidase activity [GO:0004252]; protein binding [GO:0005515]; cysteine-type peptidase activity [GO:0008234]; dipeptidyl-peptidase activity [GO:0008239]; peptidase activator activity involved in apoptotic process [GO:0016505]; phosphatase binding [GO:0019902]; chloride ion binding [GO:0031404]; identical protein binding [GO:0042802]; protein self-association [GO:0043621]; chaperon…	extracellular region [GO:0005576]; extracellular space [GO:0005615]; nucleoplasm [GO:0005654]; lysosome [GO:0005764]; endoplasmic reticulum lumen [GO:0005788]; Golgi apparatus [GO:0005794]; centrosome [GO:0005813]; membrane [GO:0016020]; COPII-coated ER to Golgi transport vesicle [GO:0030134]; endoplasmic reticulum-Golgi intermediate compartment membrane [GO:0033116]; azurophil granule lumen [GO:…
NH_1	1L0222397	P05362	3.5034	-0.5578	Intercellular adhesion molecule 1	ICAM1	XT NP A	ovarian follicle development [GO:0001541]; regulation of leukocyte mediated cytotoxicity [GO:0001910]; response to amphetamine [GO:0001975]; T cell activation via T cell receptor contact with antigen bound to MHC molecule on antigen presenting cell [GO:0002291]; acute inflammatory response to antigenic stimulus [GO:0002438]; T cell antigen processing and presentation [GO:0002457]; positive regula…	virus receptor activity [GO:0001618]; transmembrane signaling receptor activity [GO:0004888]; integrin binding [GO:0005178]; protein binding [GO:0005515]; signaling receptor activity [GO:0038023]	immunological synapse [GO:0001772]; extracellular space [GO:0005615]; plasma membrane [GO:0005886]; focal adhesion [GO:0005925]; external side of plasma membrane [GO:0009897]; cell surface [GO:0009986]; membrane [GO:0016020]; membrane raft [GO:0045121]; collagen-containing extracellular matrix [GO:0062023]; extracellular exosome [GO:0070062]; integral component of plasma membrane [GO:0005887]
NH_1	1L0222397	A0A0C4DH67	3.8746	-0.1866	Immunoglobulin kappa variable 1-8	IGKV1-8	XT NP B	adaptive immune response [GO:0002250]; immune response [GO:0006955]; immunoglobulin production [GO:0002377]		plasma membrane [GO:0005886]; immunoglobulin complex [GO:0019814]; extracellular space [GO:0005615]
NH_1	1L0222397	P49591	3.9028	-0.1584	Serine--tRNA ligase, cytoplasmic	SARS1	XT NP A	negative regulation of transcription by RNA polymerase II [GO:0000122]; translation [GO:0006412]; seryl-tRNA aminoacylation [GO:0006434]; tRNA processing [GO:0008033]; negative regulation of angiogenesis [GO:0016525]; selenocysteinyl-tRNA(Sec) biosynthetic process [GO:0097056]; negative regulation of vascular endothelial growth factor production [GO:1904046]	RNA polymerase II cis-regulatory region sequence-specific DNA binding [GO:0000978]; RNA binding [GO:0003723]; serine-tRNA ligase activity [GO:0004828]; protein binding [GO:0005515]; ATP binding [GO:0005524]; enzyme binding [GO:0019899]; protein homodimerization activity [GO:0042803]; tRNA binding [GO:0000049]	nucleus [GO:0005634]; cytoplasm [GO:0005737]; cytosol [GO:0005829]; extracellular exosome [GO:0070062]
NH_1	1L0222397	P04839	4.0806	0.0194	Cytochrome b-245 heavy chain	CYBB	XT NP B	superoxide metabolic process [GO:0006801]; inflammatory response [GO:0006954]; response to nutrient [GO:0007584]; electron transport chain [GO:0022900]; positive regulation of tumor necrosis factor production [GO:0032760]; ion transmembrane transport [GO:0034220]; regulation of ion transmembrane transport [GO:0034765]; response to xenobiotic stimulus [GO:0009410]; superoxide anion generation [GO:…	electron transfer activity [GO:0009055]; superoxide-generating NAD(P)H oxidase activity [GO:0016175]; voltage-gated ion channel activity [GO:0005244]; protein binding [GO:0005515]; heme binding [GO:0020037]; metal ion binding [GO:0046872]; protein heterodimerization activity [GO:0046982]; flavin adenine dinucleotide binding [GO:0050660]	nuclear envelope [GO:0005635]; endoplasmic reticulum membrane [GO:0005789]; rough endoplasmic reticulum [GO:0005791]; Golgi apparatus [GO:0005794]; plasma membrane [GO:0005886]; integral component of plasma membrane [GO:0005887]; dendrite [GO:0030425]; phagocytic vesicle membrane [GO:0030670]; specific granule membrane [GO:0035579]; neuronal cell body [GO:0043025]; tertiary granule membrane [GO:0…
NH_1	1L0222397	P62249	3.4392	-0.622	40S ribosomal protein S16	RPS16	XT NP A	cytoplasmic translation [GO:0002181]; rRNA processing [GO:0006364]; translation [GO:0006412]; ribosomal small subunit biogenesis [GO:0042274]; liver regeneration [GO:0097421]; cellular response to leukemia inhibitory factor [GO:1990830]; maturation of SSU-rRNA from tricistronic rRNA transcript (SSU-rRNA, 5.8S rRNA, LSU-rRNA) [GO:0000462]	RNA binding [GO:0003723]; structural constituent of ribosome [GO:0003735]; protein binding [GO:0005515]	nucleoplasm [GO:0005654]; cytosol [GO:0005829]; focal adhesion [GO:0005925]; membrane [GO:0016020]; cytosolic ribosome [GO:0022626]; extracellular exosome [GO:0070062]; small ribosomal subunit [GO:0015935]; cytosolic small ribosomal subunit [GO:0022627]
NH_1	1L0222397	Q96PL1	4.2521	0.191	Secretoglobin family 3A member 2	SCGB3A2	XT NP A			extracellular region [GO:0005576]; endocytic vesicle lumen [GO:0071682]; extracellular space [GO:0005615]
NH_1	1L0222397	P25789	3.3986	-0.6626	Proteasome subunit alpha type-4	PSMA4	XT NP A	ubiquitin-dependent protein catabolic process [GO:0006511]; proteasomal protein catabolic process [GO:0010498]	threonine-type endopeptidase activity [GO:0004298]; protein binding [GO:0005515]	P-body [GO:0000932]; nucleus [GO:0005634]; nucleoplasm [GO:0005654]; cytosol [GO:0005829]; intracellular membrane-bounded organelle [GO:0043231]; extracellular exosome [GO:0070062]; proteasome complex [GO:0000502]; proteasome core complex [GO:0005839]; proteasome core complex, alpha-subunit complex [GO:0019773]
NH_1	1L0222397	P14174	4.2264	0.1653	Macrophage migration inhibitory factor	MIF	XT NP B	prostaglandin biosynthetic process [GO:0001516]; positive regulation of cytokine production [GO:0001819]; inflammatory response [GO:0006954]; cell surface receptor signaling pathway [GO:0007166]; negative regulation of gene expression [GO:0010629]; positive regulation of protein kinase A signaling [GO:0010739]; negative regulation of macrophage chemotaxis [GO:0010760]; carboxylic acid metabolic p…	dopachrome isomerase activity [GO:0004167]; cytokine activity [GO:0005125]; cytokine receptor binding [GO:0005126]; protein binding [GO:0005515]; chemoattractant activity [GO:0042056]; identical protein binding [GO:0042802]; phenylpyruvate tautomerase activity [GO:0050178]	extracellular region [GO:0005576]; extracellular space [GO:0005615]; nucleoplasm [GO:0005654]; cytoplasm [GO:0005737]; cytosol [GO:0005829]; plasma membrane [GO:0005886]; cell surface [GO:0009986]; vesicle [GO:0031982]; secretory granule lumen [GO:0034774]; extracellular exosome [GO:0070062]; ficolin-1-rich granule lumen [GO:1904813]
NH_1	1L0222397	Q9Y6C2	3.848	-0.2132	EMILIN-1	EMILIN1	XT NP A	aortic valve morphogenesis [GO:0003180]; cell adhesion [GO:0007155]; cell-matrix adhesion [GO:0007160]; positive regulation of gene expression [GO:0010628]; negative regulation of gene expression [GO:0010629]; positive regulation of cell-substrate adhesion [GO:0010811]; cell migration [GO:0016477]; negative regulation of angiogenesis [GO:0016525]; negative regulation of transforming growth factor…	extracellular matrix structural constituent [GO:0005201]; protein binding [GO:0005515]; extracellular matrix constituent conferring elasticity [GO:0030023]; identical protein binding [GO:0042802]; integrin binding involved in cell-matrix adhesion [GO:0098640]	collagen-containing extracellular matrix [GO:0062023]; extracellular region [GO:0005576]; extracellular space [GO:0005615]; extracellular exosome [GO:0070062]; collagen trimer [GO:0005581]; integrin alpha4-beta1 complex [GO:0034668]; EMILIN complex [GO:1990971]
NH_1	1L0222397	Q9UHB6;Q9UHB6-2;Q9UHB6-4;Q9UHB6-5	3.5421	-0.5191	LIM domain and actin-binding protein 1;Isoform of Q9UHB6, Isoform Alpha of LIM domain and actin-binding protein 1;Isoform of Q9UHB6, Isoform 4 of LIM domain and actin-binding protein 1;Isoform of Q9UHB6, Isoform 5 of LIM domain and actin-binding protein 1	LIMA1;LIMA1;LIMA1;LIMA1	XT NP B	cholesterol metabolic process [GO:0008203]; cell migration [GO:0016477]; intestinal cholesterol absorption [GO:0030299]; negative regulation of actin filament depolymerization [GO:0030835]; ruffle organization [GO:0031529]; cholesterol homeostasis [GO:0042632]; actin filament bundle assembly [GO:0051017]; formation of cytoplasmic translation initiation complex [GO:0001732]; translational initiati…	actin monomer binding [GO:0003785]; protein binding [GO:0005515]; cadherin binding [GO:0045296]; metal ion binding [GO:0046872]; actin filament binding [GO:0051015]; translation initiation factor activity [GO:0003743]; thiol-dependent deubiquitinase [GO:0004843]; protein binding [GO:0005515]; metallopeptidase activity [GO:0008237]; identical protein binding [GO:0042802]; isopeptidase activity [GO…	stress fiber [GO:0001725]; ruffle [GO:0001726]; cytosol [GO:0005829]; plasma membrane [GO:0005886]; focal adhesion [GO:0005925]; actin cytoskeleton [GO:0015629]; brush border membrane [GO:0031526]; cleavage furrow [GO:0032154]; cytosol [GO:0005829]; membrane [GO:0016020]; eukaryotic translation initiation factor 3 complex [GO:0005852]; eukaryotic 43S preinitiation complex [GO:0016282]; eukaryotic…
NH_1	1L0222397	P84098	4.0306	-0.0306	60S ribosomal protein L19	RPL19	XT NP A	cytoplasmic translation [GO:0002181]; translation [GO:0006412]; liver regeneration [GO:0097421]	RNA binding [GO:0003723]; structural constituent of ribosome [GO:0003735]; protein binding [GO:0005515]; large ribosomal subunit rRNA binding [GO:0070180]; 5.8S rRNA binding [GO:1990932]	nucleolus [GO:0005730]; cytosol [GO:0005829]; focal adhesion [GO:0005925]; membrane [GO:0016020]; cytosolic ribosome [GO:0022626]; synapse [GO:0045202]; cytosolic large ribosomal subunit [GO:0022625]; polysomal ribosome [GO:0042788]
NH_1	1L0222397	P62851	3.8543	-0.2069	40S ribosomal protein S25	RPS25	XT NP A	cytoplasmic translation [GO:0002181]; rRNA processing [GO:0006364]; translation [GO:0006412]; ribosomal small subunit biogenesis [GO:0042274]	RNA binding [GO:0003723]; structural constituent of ribosome [GO:0003735]; protein binding [GO:0005515]	postsynaptic density [GO:0014069]; nucleus [GO:0005634]; nucleoplasm [GO:0005654]; nucleolus [GO:0005730]; cytosol [GO:0005829]; ribosome [GO:0005840]; cytosolic ribosome [GO:0022626]; extracellular exosome [GO:0070062]; small ribosomal subunit [GO:0015935]; cytosolic small ribosomal subunit [GO:0022627]
NH_1	1L0222397	P61247	3.751	-0.3101	40S ribosomal protein S3a	RPS3A	XT NP A	cytoplasmic translation [GO:0002181]; translation [GO:0006412]; translational initiation [GO:0006413]; cell differentiation [GO:0030154]; negative regulation of apoptotic process [GO:0043066]	RNA binding [GO:0003723]; structural constituent of ribosome [GO:0003735]; protein binding [GO:0005515]; mRNA 5'-UTR binding [GO:0048027]	nucleus [GO:0005634]; nucleoplasm [GO:0005654]; nucleolus [GO:0005730]; cytoplasm [GO:0005737]; endoplasmic reticulum [GO:0005783]; cytosol [GO:0005829]; focal adhesion [GO:0005925]; cytosolic ribosome [GO:0022626]; extracellular exosome [GO:0070062]; cytosolic small ribosomal subunit [GO:0022627]; ribonucleoprotein complex [GO:1990904]
NH_1	1L0222397	Q9H9P8;Q9H9P8-2	3.9083	-0.1529	L-2-hydroxyglutarate dehydrogenase, mitochondrial;Isoform of Q9H9P8, Isoform 2 of L-2-hydroxyglutarate dehydrogenase, mitochondrial	L2HGDH;L2HGDH	XT NP A	2-oxoglutarate metabolic process [GO:0006103]; cellular protein metabolic process [GO:0044267]; formation of cytoplasmic translation initiation complex [GO:0001732]; translational initiation [GO:0006413]; protein deubiquitination [GO:0016579]; IRES-dependent viral translational initiation [GO:0075522]	2-hydroxyglutarate dehydrogenase activity [GO:0047545]; (S)-2-hydroxy-acid oxidase activity [GO:0003973]; translation initiation factor activity [GO:0003743]; thiol-dependent deubiquitinase [GO:0004843]; protein binding [GO:0005515]; metallopeptidase activity [GO:0008237]; identical protein binding [GO:0042802]; isopeptidase activity [GO:0070122]; deubiquitinase activity [GO:0101005]; translation…	mitochondrion [GO:0005739]; mitochondrial inner membrane [GO:0005743]; integral component of membrane [GO:0016021]; integral component of mitochondrial inner membrane [GO:0031305]; cytosol [GO:0005829]; membrane [GO:0016020]; eukaryotic translation initiation factor 3 complex [GO:0005852]; eukaryotic 43S preinitiation complex [GO:0016282]; eukaryotic 48S preinitiation complex [GO:0033290]; eukary…
NH_1	1L0222397	P43155;P43155-2	3.5235	-0.5377	Carnitine O-acetyltransferase;Isoform of P43155, Isoform 2 of Carnitine O-acetyltransferase	CRAT;CRAT	XT NP A	carnitine metabolic process, CoA-linked [GO:0019254]; fatty acid beta-oxidation using acyl-CoA oxidase [GO:0033540]; short-chain fatty acid metabolic process [GO:0046459]; medium-chain fatty acid metabolic process [GO:0051791]; formation of cytoplasmic translation initiation complex [GO:0001732]; translational initiation [GO:0006413]; protein deubiquitination [GO:0016579]; IRES-dependent viral tr…	acyl-CoA oxidase activity [GO:0003997]; carnitine O-acetyltransferase activity [GO:0004092]; carnitine O-octanoyltransferase activity [GO:0008458]; translation initiation factor activity [GO:0003743]; thiol-dependent deubiquitinase [GO:0004843]; protein binding [GO:0005515]; metallopeptidase activity [GO:0008237]; identical protein binding [GO:0042802]; isopeptidase activity [GO:0070122]; deubiqu…	mitochondrion [GO:0005739]; mitochondrial inner membrane [GO:0005743]; peroxisome [GO:0005777]; peroxisomal matrix [GO:0005782]; endoplasmic reticulum [GO:0005783]; cytosol [GO:0005829]; cytosol [GO:0005829]; membrane [GO:0016020]; eukaryotic translation initiation factor 3 complex [GO:0005852]; eukaryotic 43S preinitiation complex [GO:0016282]; eukaryotic 48S preinitiation complex [GO:0033290]; …
NH_1	1L0222397	Q9P258	3.3414	-0.7198	Protein RCC2	RCC2	XT NP A	cell cycle [GO:0007049]; integrin-mediated signaling pathway [GO:0007229]; regulation of fibroblast migration [GO:0010762]; positive regulation of G2/M transition of mitotic cell cycle [GO:0010971]; regulation of cell migration [GO:0030334]; negative regulation of GTPase activity [GO:0034260]; establishment of protein localization [GO:0045184]; focal adhesion assembly [GO:0048041]; cell division …	RNA binding [GO:0003723]; guanyl-nucleotide exchange factor activity [GO:0005085]; protein binding [GO:0005515]; microtubule binding [GO:0008017]; protein kinase binding [GO:0019901]; protein domain specific binding [GO:0019904]; small GTPase binding [GO:0031267]	membrane [GO:0016020]; nucleolus [GO:0005730]; cytosol [GO:0005829]; microtubule [GO:0005874]; plasma membrane [GO:0005886]; midbody [GO:0030496]; early endosome membrane [GO:0031901]; chromosome, centromeric core domain [GO:0034506]; mitotic spindle midzone [GO:1990023]
NH_1	1L0222397	P60866;P60866-2	3.69	-0.3712	40S ribosomal protein S20;Isoform of P60866, Isoform 2 of 40S ribosomal protein S20	RPS20;RPS20	XT NP A	cytoplasmic translation [GO:0002181]; translation [GO:0006412]; positive regulation of signal transduction by p53 class mediator [GO:1901798]; negative regulation of ubiquitin protein ligase activity [GO:1904667]; formation of cytoplasmic translation initiation complex [GO:0001732]; translational initiation [GO:0006413]; protein deubiquitination [GO:0016579]; IRES-dependent viral translational in…	RNA binding [GO:0003723]; structural constituent of ribosome [GO:0003735]; protein binding [GO:0005515]; MDM2/MDM4 family protein binding [GO:0097371]; ubiquitin ligase inhibitor activity [GO:1990948]; translation initiation factor activity [GO:0003743]; thiol-dependent deubiquitinase [GO:0004843]; protein binding [GO:0005515]; metallopeptidase activity [GO:0008237]; identical protein binding [GO…	nucleoplasm [GO:0005654]; cytosol [GO:0005829]; membrane [GO:0016020]; cytosolic ribosome [GO:0022626]; synapse [GO:0045202]; extracellular exosome [GO:0070062]; cytosolic small ribosomal subunit [GO:0022627]; small ribosomal subunit [GO:0015935]; cytosol [GO:0005829]; membrane [GO:0016020]; eukaryotic translation initiation factor 3 complex [GO:0005852]; eukaryotic 43S preinitiation complex [GO:…
NH_1	1L0222397	Q9Y4G6	3.6035	-0.4577	Talin-2	TLN2	XT NP A	cytoskeleton organization [GO:0007010]; cell-cell junction assembly [GO:0007043]; cell adhesion [GO:0007155]; cell-cell adhesion [GO:0098609]	actin binding [GO:0003779]; structural molecule activity [GO:0005198]; structural constituent of cytoskeleton [GO:0005200]; protein binding [GO:0005515]; actin filament binding [GO:0051015]; integrin binding [GO:0005178]	ruffle [GO:0001726]; cytoplasm [GO:0005737]; focal adhesion [GO:0005925]; actin cytoskeleton [GO:0015629]; synapse [GO:0045202]; plasma membrane [GO:0005886]
NH_1	1L0222397	P08709;P08709-2	5.3767	1.3155	Coagulation factor VII;Isoform of P08709, Isoform B of Coagulation factor VII	F7;F7	XT NP B	response to hypoxia [GO:0001666]; positive regulation of leukocyte chemotaxis [GO:0002690]; blood coagulation [GO:0007596]; circadian rhythm [GO:0007623]; response to carbon dioxide [GO:0010037]; positive regulation of platelet-derived growth factor receptor signaling pathway [GO:0010641]; protein processing [GO:0016485]; positive regulation of blood coagulation [GO:0030194]; positive regulation …	serine-type endopeptidase activity [GO:0004252]; signaling receptor binding [GO:0005102]; calcium ion binding [GO:0005509]; protein binding [GO:0005515]; serine-type peptidase activity [GO:0008236]; translation initiation factor activity [GO:0003743]; thiol-dependent deubiquitinase [GO:0004843]; protein binding [GO:0005515]; metallopeptidase activity [GO:0008237]; identical protein binding [GO:00…	extracellular region [GO:0005576]; endoplasmic reticulum lumen [GO:0005788]; Golgi lumen [GO:0005796]; plasma membrane [GO:0005886]; vesicle [GO:0031982]; collagen-containing extracellular matrix [GO:0062023]; serine-type peptidase complex [GO:1905286]; extracellular space [GO:0005615]; cytosol [GO:0005829]; membrane [GO:0016020]; eukaryotic translation initiation factor 3 complex [GO:0005852]; e…
NH_1	1L0222397	Q99542	3.1443	-0.9169	Matrix metalloproteinase-19	MMP19	XT NP B	angiogenesis [GO:0001525]; proteolysis [GO:0006508]; extracellular matrix disassembly [GO:0022617]; cell differentiation [GO:0030154]; extracellular matrix organization [GO:0030198]; collagen catabolic process [GO:0030574]	metalloendopeptidase activity [GO:0004222]; serine-type endopeptidase activity [GO:0004252]; zinc ion binding [GO:0008270]	extracellular region [GO:0005576]; extracellular matrix [GO:0031012]; extracellular space [GO:0005615]
NH_1	1L0222397	P10644	3.8767	-0.1845	cAMP-dependent protein kinase type I-alpha regulatory subunit	PRKAR1A	XT NP B	mesoderm formation [GO:0001707]; regulation of transcription by RNA polymerase II [GO:0006357]; female meiotic nuclear division [GO:0007143]; intracellular signal transduction [GO:0035556]; sarcomere organization [GO:0045214]; negative regulation of meiotic nuclear division [GO:0045835]; negative regulation of activated T cell proliferation [GO:0046007]; cardiac muscle cell proliferation [GO:0060…	cAMP-dependent protein kinase inhibitor activity [GO:0004862]; protein binding [GO:0005515]; cAMP-dependent protein kinase regulator activity [GO:0008603]; protein domain specific binding [GO:0019904]; ubiquitin protein ligase binding [GO:0031625]; protein kinase A catalytic subunit binding [GO:0034236]; cAMP binding [GO:0030552]	immunological synapse [GO:0001772]; axoneme [GO:0005930]; cytoplasm [GO:0005737]; multivesicular body [GO:0005771]; centrosome [GO:0005813]; cytosol [GO:0005829]; membrane [GO:0016020]; neuromuscular junction [GO:0031594]; plasma membrane raft [GO:0044853]; sperm connecting piece [GO:0097224]; ciliary base [GO:0097546]; glutamatergic synapse [GO:0098978]; nucleotide-activated protein kinase compl…
NH_1	1L0222397	P38117;P38117-2	4.0375	-0.0236	Electron transfer flavoprotein subunit beta;Isoform of P38117, Isoform 2 of Electron transfer flavoprotein subunit beta	ETFB;ETFB	XT NP A	electron transport chain [GO:0022900]; fatty acid beta-oxidation using acyl-CoA dehydrogenase [GO:0033539]; formation of cytoplasmic translation initiation complex [GO:0001732]; translational initiation [GO:0006413]; protein deubiquitination [GO:0016579]; IRES-dependent viral translational initiation [GO:0075522]	protein binding [GO:0005515]; electron transfer activity [GO:0009055]; translation initiation factor activity [GO:0003743]; thiol-dependent deubiquitinase [GO:0004843]; protein binding [GO:0005515]; metallopeptidase activity [GO:0008237]; identical protein binding [GO:0042802]; isopeptidase activity [GO:0070122]; deubiquitinase activity [GO:0101005]; translation initiation factor binding [GO:0031…	mitochondrion [GO:0005739]; mitochondrial matrix [GO:0005759]; cytosol [GO:0005829]; membrane [GO:0016020]; eukaryotic translation initiation factor 3 complex [GO:0005852]; eukaryotic 43S preinitiation complex [GO:0016282]; eukaryotic 48S preinitiation complex [GO:0033290]; eukaryotic translation initiation factor 3 complex, eIF3m [GO:0071541]
NH_1	1L0222397	Q8IY22;Q8IY22-2;Q8IY22-3	3.4387	-0.6225	C-Maf-inducing protein;Isoform of Q8IY22, Isoform 2 of C-Maf-inducing protein;Isoform of Q8IY22, Isoform 3 of C-Maf-inducing protein	CMIP;CMIP;CMIP	XT NP A	in utero embryonic development [GO:0001701]; formation of cytoplasmic translation initiation complex [GO:0001732]; translational initiation [GO:0006413]; protein deubiquitination [GO:0016579]; IRES-dependent viral translational initiation [GO:0075522]; formation of cytoplasmic translation initiation complex [GO:0001732]; translational initiation [GO:0006413]; protein deubiquitination [GO:0016579]…	protein binding [GO:0005515]; translation initiation factor activity [GO:0003743]; thiol-dependent deubiquitinase [GO:0004843]; protein binding [GO:0005515]; metallopeptidase activity [GO:0008237]; identical protein binding [GO:0042802]; isopeptidase activity [GO:0070122]; deubiquitinase activity [GO:0101005]; translation initiation factor binding [GO:0031369]; translation initiation factor activ…	nucleoplasm [GO:0005654]; cytosol [GO:0005829]; cytosol [GO:0005829]; membrane [GO:0016020]; eukaryotic translation initiation factor 3 complex [GO:0005852]; eukaryotic 43S preinitiation complex [GO:0016282]; eukaryotic 48S preinitiation complex [GO:0033290]; eukaryotic translation initiation factor 3 complex, eIF3m [GO:0071541]; cytosol [GO:0005829]; membrane [GO:0016020]; eukaryotic translation…
NH_1	1L0222397	P10155;P10155-3;P10155-4;P10155-5	3.3452	-0.716	RNA-binding protein RO60;Isoform of P10155, Isoform 3 of RNA-binding protein RO60;Isoform of P10155, Isoform 4 of RNA-binding protein RO60;Isoform of P10155, Isoform 5 of RNA-binding protein RO60	RO60;RO60;RO60;RO60	XT NP A	immune system development [GO:0002520]; transcription by RNA polymerase III [GO:0006383]; smoothened signaling pathway [GO:0007224]; response to UV [GO:0009411]; regulation of gene expression [GO:0010468]; cellular response to interferon-alpha [GO:0035457]; cilium assembly [GO:0060271]; formation of cytoplasmic translation initiation complex [GO:0001732]; translational initiation [GO:0006413]; pr…	RNA binding [GO:0003723]; U2 snRNA binding [GO:0030620]; metal ion binding [GO:0046872]; translation initiation factor activity [GO:0003743]; thiol-dependent deubiquitinase [GO:0004843]; protein binding [GO:0005515]; metallopeptidase activity [GO:0008237]; identical protein binding [GO:0042802]; isopeptidase activity [GO:0070122]; deubiquitinase activity [GO:0101005]; translation initiation facto…	nucleoplasm [GO:0005654]; cytosol [GO:0005829]; ribonucleoprotein complex [GO:1990904]; cytosol [GO:0005829]; membrane [GO:0016020]; eukaryotic translation initiation factor 3 complex [GO:0005852]; eukaryotic 43S preinitiation complex [GO:0016282]; eukaryotic 48S preinitiation complex [GO:0033290]; eukaryotic translation initiation factor 3 complex, eIF3m [GO:0071541]; cytosol [GO:0005829]; membr…
NH_1	1L0222397	P09488;P09488-2	3.8642	-0.197	Glutathione S-transferase Mu 1;Isoform of P09488, Isoform 2 of Glutathione S-transferase Mu 1	GSTM1;GSTM1	XT NP B	prostaglandin metabolic process [GO:0006693]; glutathione metabolic process [GO:0006749]; nitrobenzene metabolic process [GO:0018916]; xenobiotic catabolic process [GO:0042178]; hepoxilin biosynthetic process [GO:0051122]; cellular detoxification of nitrogen compound [GO:0070458]; glutathione derivative biosynthetic process [GO:1901687]; formation of cytoplasmic translation initiation complex [GO…	glutathione transferase activity [GO:0004364]; enzyme binding [GO:0019899]; protein homodimerization activity [GO:0042803]; glutathione binding [GO:0043295]; translation initiation factor activity [GO:0003743]; thiol-dependent deubiquitinase [GO:0004843]; protein binding [GO:0005515]; metallopeptidase activity [GO:0008237]; identical protein binding [GO:0042802]; isopeptidase activity [GO:0070122…	cytoplasm [GO:0005737]; cytosol [GO:0005829]; intercellular bridge [GO:0045171]; cytosol [GO:0005829]; membrane [GO:0016020]; eukaryotic translation initiation factor 3 complex [GO:0005852]; eukaryotic 43S preinitiation complex [GO:0016282]; eukaryotic 48S preinitiation complex [GO:0033290]; eukaryotic translation initiation factor 3 complex, eIF3m [GO:0071541]
NH_1	1L0222397	P13804	3.6598	-0.4014	Electron transfer flavoprotein subunit alpha, mitochondrial	ETFA	XT NP A	electron transport chain [GO:0022900]; fatty acid beta-oxidation using acyl-CoA dehydrogenase [GO:0033539]	protein binding [GO:0005515]; electron transfer activity [GO:0009055]; oxidoreductase activity [GO:0016491]; flavin adenine dinucleotide binding [GO:0050660]	mitochondrion [GO:0005739]; mitochondrial matrix [GO:0005759]
NH_1	1L0222397	Q6E0U4-16	4.1282	0.067	Isoform of Q6E0U4, Isoform 16 of Dermokine	DMKN	XT NP B
NH_1	1L0222397	P04632	5.0843	1.0231	Calpain small subunit 1	CAPNS1	XT NP B	proteolysis [GO:0006508]; positive regulation of cell population proliferation [GO:0008284]; regulation of macroautophagy [GO:0016241]	calcium-dependent cysteine-type endopeptidase activity [GO:0004198]; calcium ion binding [GO:0005509]; protein binding [GO:0005515]	cytosol [GO:0005829]; plasma membrane [GO:0005886]; membrane [GO:0016020]; extracellular exosome [GO:0070062]
NH_1	1L0222397	Q14344;Q14344-2	3.8158	-0.2453	Guanine nucleotide-binding protein subunit alpha-13;Isoform of Q14344, Isoform 2 of Guanine nucleotide-binding protein subunit alpha-13	GNA13;GNA13	XT NP A	signal transduction [GO:0007165]; adenylate cyclase-modulating G protein-coupled receptor signaling pathway [GO:0007188]; positive regulation of cytosolic calcium ion concentration [GO:0007204]; regulation of small GTPase mediated signal transduction [GO:0051056]; negative regulation of vascular associated smooth muscle cell proliferation [GO:1904706]; negative regulation of vascular associated s…	guanyl-nucleotide exchange factor activity [GO:0005085]; protein binding [GO:0005515]; GTP binding [GO:0005525]; metal ion binding [GO:0046872]; G-protein beta/gamma-subunit complex binding [GO:0031683]; D5 dopamine receptor binding [GO:0031752]; GTPase activity [GO:0003924]; G protein-coupled receptor binding [GO:0001664]; translation initiation factor activity [GO:0003743]; thiol-dependent deub…	nucleus [GO:0005634]; cytoplasm [GO:0005737]; cytosol [GO:0005829]; plasma membrane [GO:0005886]; focal adhesion [GO:0005925]; membrane [GO:0016020]; melanosome [GO:0042470]; extracellular exosome [GO:0070062]; brush border membrane [GO:0031526]; heterotrimeric G-protein complex [GO:0005834]; cytosol [GO:0005829]; membrane [GO:0016020]; eukaryotic translation initiation factor 3 complex [GO:00058…
NH_1	1L0222397	CONP00761	6.476	2.4148	CONP00761	CONP00761	XT NP B
NH_1	1L0222397	Q15485	4.6375	0.5764	Ficolin-2	FCN2	XT NP B	complement activation, lectin pathway [GO:0001867]; opsonization [GO:0008228]; recognition of apoptotic cell [GO:0043654]; defense response to Gram-negative bacterium [GO:0050829]; defense response to Gram-positive bacterium [GO:0050830]	antigen binding [GO:0003823]; protein binding [GO:0005515]; proteoglycan binding [GO:0043394]; metal ion binding [GO:0046872]; calcium-dependent protein binding [GO:0048306]; mannan binding [GO:2001065]; signaling receptor binding [GO:0005102]; carbohydrate derivative binding [GO:0097367]	extracellular region [GO:0005576]; extracellular exosome [GO:0070062]; blood microparticle [GO:0072562]; collagen trimer [GO:0005581]; collagen-containing extracellular matrix [GO:0062023]; extracellular space [GO:0005615]
NH_1	1L0222397	Q07092;Q07092-2	3.8341	-0.2271	Collagen alpha-1(XVI) chain;Isoform of Q07092, Isoform 2 of Collagen alpha-1(XVI) chain	COL16A1;COL16A1	XT NP A	cell adhesion [GO:0007155]; integrin-mediated signaling pathway [GO:0007229]; female pregnancy [GO:0007565]; integrin activation [GO:0033622]; cell adhesion mediated by integrin [GO:0033627]; positive regulation of focal adhesion assembly [GO:0051894]; cellular response to amino acid stimulus [GO:0071230]; extracellular matrix organization [GO:0030198]; formation of cytoplasmic translation initia…	integrin binding [GO:0005178]; protein binding [GO:0005515]; extracellular matrix structural constituent conferring tensile strength [GO:0030020]; extracellular matrix structural constituent [GO:0005201]; translation initiation factor activity [GO:0003743]; thiol-dependent deubiquitinase [GO:0004843]; protein binding [GO:0005515]; metallopeptidase activity [GO:0008237]; identical protein binding …	extracellular region [GO:0005576]; endoplasmic reticulum lumen [GO:0005788]; collagen-containing extracellular matrix [GO:0062023]; collagen type XVI trimer [GO:0005597]; collagen type V trimer [GO:0005588]; extracellular matrix [GO:0031012]; extracellular space [GO:0005615]; cytosol [GO:0005829]; membrane [GO:0016020]; eukaryotic translation initiation factor 3 complex [GO:0005852]; eukaryotic 4…
NH_1	1L0222397	P54709	4.0428	-0.0184	Sodium/potassium-transporting ATPase subunit beta-3	ATP1B3	XT NP A	cellular sodium ion homeostasis [GO:0006883]; establishment or maintenance of transmembrane electrochemical gradient [GO:0010248]; cellular potassium ion homeostasis [GO:0030007]; positive regulation of ATPase activity [GO:0032781]; sodium ion transmembrane transport [GO:0035725]; sodium ion export across plasma membrane [GO:0036376]; regulation of catalytic activity [GO:0050790]; protein stabili…	ATPase activator activity [GO:0001671]; P-type sodium:potassium-exchanging transporter activity [GO:0005391]; protein binding [GO:0005515]; protein-macromolecule adaptor activity [GO:0030674]; ATPase binding [GO:0051117]	plasma membrane [GO:0005886]; caveola [GO:0005901]; basolateral plasma membrane [GO:0016323]; apical plasma membrane [GO:0016324]; sperm flagellum [GO:0036126]; melanosome [GO:0042470]; extracellular exosome [GO:0070062]; sodium:potassium-exchanging ATPase complex [GO:0005890]
NH_1	1L0222397	P27448;P27448-2;P27448-3;P27448-4;P27448-6;P27448-7;P27448-8	3.8361	-0.2251	MAP/microtubule affinity-regulating kinase 3;Isoform of P27448, Isoform 2 of MAP/microtubule affinity-regulating kinase 3;Isoform of P27448, Isoform 3 of MAP/microtubule affinity-regulating kinase 3;Isoform of P27448, Isoform 4 of MAP/microtubule affinity-regulating kinase 3;Isoform of P27448, Isoform 5 of MAP/microtubule affinity-regulating kinase 3;Isoform of P27448, Isoform 6 of MAP/microtubul…	MARK3;MARK3;MARK3;MARK3;MARK3;MARK3;MARK3	XT NP A	protein phosphorylation [GO:0006468]; peptidyl-serine phosphorylation [GO:0018105]; positive regulation of protein binding [GO:0032092]; negative regulation of hippo signaling [GO:0035331]; peptidyl-serine autophosphorylation [GO:0036289]; microtubule cytoskeleton organization [GO:0000226]; intracellular signal transduction [GO:0035556]; formation of cytoplasmic translation initiation complex [GO…	protein serine/threonine kinase activity [GO:0004674]; protein binding [GO:0005515]; ATP binding [GO:0005524]; tau protein binding [GO:0048156]; tau-protein kinase activity [GO:0050321]; protein serine kinase activity [GO:0106310]; protein threonine kinase activity [GO:0106311]; translation initiation factor activity [GO:0003743]; thiol-dependent deubiquitinase [GO:0004843]; protein binding [GO:0…	cytoplasm [GO:0005737]; cytosol [GO:0005829]; plasma membrane [GO:0005886]; dendrite [GO:0030425]; extracellular exosome [GO:0070062]; cytosol [GO:0005829]; membrane [GO:0016020]; eukaryotic translation initiation factor 3 complex [GO:0005852]; eukaryotic 43S preinitiation complex [GO:0016282]; eukaryotic 48S preinitiation complex [GO:0033290]; eukaryotic translation initiation factor 3 complex, …
NH_1	1L0222397	Q3LXA3	4.1164	0.0552	Triokinase/FMN cyclase	TKFC	XT NP A	negative regulation of MDA-5 signaling pathway [GO:0039534]; cellular carbohydrate metabolic process [GO:0044262]; regulation of innate immune response [GO:0045088]; carbohydrate phosphorylation [GO:0046835]; glycerol catabolic process [GO:0019563]	glycerone kinase activity [GO:0004371]; protein binding [GO:0005515]; ATP binding [GO:0005524]; FAD-AMP lyase (cyclizing) activity [GO:0034012]; metal ion binding [GO:0046872]; triokinase activity [GO:0050354]	nucleus [GO:0005634]; cytosol [GO:0005829]; extracellular exosome [GO:0070062]
NH_1	1L0222397	Q01433;Q01433-2;Q01433-3;Q01433-4;Q01433-5	4.0673	0.0061	AMP deaminase 2;Isoform of Q01433, Isoform Ex1A-2-3 of AMP deaminase 2;Isoform of Q01433, Isoform Ex1A-3 of AMP deaminase 2;Isoform of Q01433, Isoform Ex1B-3 of AMP deaminase 2;Isoform of Q01433, Isoform 5 of AMP deaminase 2	AMPD2;AMPD2;AMPD2;AMPD2;AMPD2	XT NP A	IMP biosynthetic process [GO:0006188]; energy homeostasis [GO:0097009]; IMP salvage [GO:0032264]; cyclic purine nucleotide metabolic process [GO:0052652]; AMP metabolic process [GO:0046033]; formation of cytoplasmic translation initiation complex [GO:0001732]; translational initiation [GO:0006413]; protein deubiquitination [GO:0016579]; IRES-dependent viral translational initiation [GO:0075522]; …	AMP deaminase activity [GO:0003876]; protein binding [GO:0005515]; metal ion binding [GO:0046872]; translation initiation factor activity [GO:0003743]; thiol-dependent deubiquitinase [GO:0004843]; protein binding [GO:0005515]; metallopeptidase activity [GO:0008237]; identical protein binding [GO:0042802]; isopeptidase activity [GO:0070122]; deubiquitinase activity [GO:0101005]; translation initia…	cytosol [GO:0005829]; cytosol [GO:0005829]; membrane [GO:0016020]; eukaryotic translation initiation factor 3 complex [GO:0005852]; eukaryotic 43S preinitiation complex [GO:0016282]; eukaryotic 48S preinitiation complex [GO:0033290]; eukaryotic translation initiation factor 3 complex, eIF3m [GO:0071541]; cytosol [GO:0005829]; membrane [GO:0016020]; eukaryotic translation initiation factor 3 compl…
NH_1	1L0222397	Q99569;Q99569-2	5.2509	1.1897	Plakophilin-4;Isoform of Q99569, Isoform 2 of Plakophilin-4	PKP4;PKP4	XT NP A	cell-cell junction assembly [GO:0007043]; cell-cell signaling [GO:0007267]; regulation of cell adhesion [GO:0030155]; positive regulation of cytokinesis [GO:0032467]; positive regulation of GTPase activity [GO:0043547]; cell-cell adhesion [GO:0098609]; formation of cytoplasmic translation initiation complex [GO:0001732]; translational initiation [GO:0006413]; protein deubiquitination [GO:0016579]…	protein binding [GO:0005515]; cadherin binding [GO:0045296]; translation initiation factor activity [GO:0003743]; thiol-dependent deubiquitinase [GO:0004843]; protein binding [GO:0005515]; metallopeptidase activity [GO:0008237]; identical protein binding [GO:0042802]; isopeptidase activity [GO:0070122]; deubiquitinase activity [GO:0101005]; translation initiation factor binding [GO:0031369]	midbody [GO:0030496]; cell-cell contact zone [GO:0044291]; spindle pole [GO:0000922]; cornified envelope [GO:0001533]; cytoplasm [GO:0005737]; cytoskeleton [GO:0005856]; plasma membrane [GO:0005886]; cell-cell junction [GO:0005911]; cytoplasmic side of plasma membrane [GO:0009898]; postsynaptic density [GO:0014069]; cell junction [GO:0030054]; desmosome [GO:0030057]; perinuclear region of cytopla…
NH_1	1L0222397	Q5SSJ5;Q5SSJ5-2;Q5SSJ5-3	3.4059	-0.6553	Heterochromatin protein 1-binding protein 3;Isoform of Q5SSJ5, Isoform 2 of Heterochromatin protein 1-binding protein 3;Isoform of Q5SSJ5, Isoform 3 of Heterochromatin protein 1-binding protein 3	HP1BP3;HP1BP3;HP1BP3	XT NP A	nucleosome assembly [GO:0006334]; regulation of transcription, DNA-templated [GO:0006355]; regulation of cell population proliferation [GO:0042127]; heterochromatin organization [GO:0070828]; cellular response to hypoxia [GO:0071456]; regulation of nucleus size [GO:0097298]; formation of cytoplasmic translation initiation complex [GO:0001732]; translational initiation [GO:0006413]; protein deubiq…	DNA binding [GO:0003677]; protein binding [GO:0005515]; nucleosome binding [GO:0031491]; translation initiation factor activity [GO:0003743]; thiol-dependent deubiquitinase [GO:0004843]; protein binding [GO:0005515]; metallopeptidase activity [GO:0008237]; identical protein binding [GO:0042802]; isopeptidase activity [GO:0070122]; deubiquitinase activity [GO:0101005]; translation initiation facto…	nucleus [GO:0005634]; chromosome [GO:0005694]; nuclear speck [GO:0016607]; nucleosome [GO:0000786]; cytosol [GO:0005829]; membrane [GO:0016020]; eukaryotic translation initiation factor 3 complex [GO:0005852]; eukaryotic 43S preinitiation complex [GO:0016282]; eukaryotic 48S preinitiation complex [GO:0033290]; eukaryotic translation initiation factor 3 complex, eIF3m [GO:0071541]; cytosol [GO:000…
NH_1	1L0222397	Q16512;Q16512-2	4.4796	0.4184	Serine/threonine-protein kinase N1;Isoform of Q16512, Isoform 2 of Serine/threonine-protein kinase N1	PKN1;PKN1	XT NP A	B cell homeostasis [GO:0001782]; B cell apoptotic process [GO:0001783]; regulation of germinal center formation [GO:0002634]; regulation of immunoglobulin production [GO:0002637]; renal system process [GO:0003014]; regulation of transcription by RNA polymerase II [GO:0006357]; protein phosphorylation [GO:0006468]; negative regulation of protein kinase activity [GO:0006469]; hyperosmotic response …	chromatin binding [GO:0003682]; protein kinase activity [GO:0004672]; protein serine/threonine kinase activity [GO:0004674]; protein kinase C activity [GO:0004697]; calcium-dependent protein kinase C activity [GO:0004698]; protein kinase C binding [GO:0005080]; protein binding [GO:0005515]; ATP binding [GO:0005524]; nuclear receptor coactivator activity [GO:0030374]; small GTPase binding [GO:0031…	nucleus [GO:0005634]; nucleoplasm [GO:0005654]; cytoplasm [GO:0005737]; endosome [GO:0005768]; cytosol [GO:0005829]; midbody [GO:0030496]; cleavage furrow [GO:0032154]; protein-containing complex [GO:0032991]; cytosol [GO:0005829]; membrane [GO:0016020]; eukaryotic translation initiation factor 3 complex [GO:0005852]; eukaryotic 43S preinitiation complex [GO:0016282]; eukaryotic 48S preinitiation…
NH_1	1L0222397	Q9NP55;Q9NP55-2	4.234	0.1728	BPI fold-containing family A member 1;Isoform of Q9NP55, Isoform 2 of BPI fold-containing family A member 1	BPIFA1;BPIFA1	XT NP A	immune response in nasopharyngeal-associated lymphoid tissue [GO:0002395]; antibacterial humoral response [GO:0019731]; innate immune response [GO:0045087]; regulation of liquid surface tension [GO:0050828]; multicellular organismal water homeostasis [GO:0050891]; defense response to virus [GO:0051607]; antimicrobial humoral immune response mediated by antimicrobial peptide [GO:0061844]; negative…	molecular_function [GO:0003674]; protein binding [GO:0005515]; lipid binding [GO:0008289]; translation initiation factor activity [GO:0003743]; thiol-dependent deubiquitinase [GO:0004843]; protein binding [GO:0005515]; metallopeptidase activity [GO:0008237]; identical protein binding [GO:0042802]; isopeptidase activity [GO:0070122]; deubiquitinase activity [GO:0101005]; translation initiation fac…	extracellular region [GO:0005576]; extracellular space [GO:0005615]; cytosol [GO:0005829]; membrane [GO:0016020]; eukaryotic translation initiation factor 3 complex [GO:0005852]; eukaryotic 43S preinitiation complex [GO:0016282]; eukaryotic 48S preinitiation complex [GO:0033290]; eukaryotic translation initiation factor 3 complex, eIF3m [GO:0071541]
NH_1	1L0222397	Q9BUP3;Q9BUP3-2;Q9BUP3-3	3.0257	-1.0355	Oxidoreductase HTATIP2;Isoform of Q9BUP3, Isoform 2 of Oxidoreductase HTATIP2;Isoform of Q9BUP3, Isoform 3 of Oxidoreductase HTATIP2	HTATIP2;HTATIP2;HTATIP2	XT NP A	positive regulation of programmed cell death [GO:0043068]; positive regulation of transcription by RNA polymerase II [GO:0045944]; protein autophosphorylation [GO:0046777]; angiogenesis [GO:0001525]; regulation of transcription by RNA polymerase II [GO:0006357]; apoptotic process [GO:0006915]; cell differentiation [GO:0030154]; negative regulation of apoptotic process [GO:0043066]; regulation of …	transcription coactivator activity [GO:0003713]; protein serine/threonine kinase activity [GO:0004674]; protein binding [GO:0005515]; oxidoreductase activity [GO:0016491]; translation initiation factor activity [GO:0003743]; thiol-dependent deubiquitinase [GO:0004843]; protein binding [GO:0005515]; metallopeptidase activity [GO:0008237]; identical protein binding [GO:0042802]; isopeptidase activi…	nucleus [GO:0005634]; nuclear envelope [GO:0005635]; cytoplasm [GO:0005737]; cytosol [GO:0005829]; membrane [GO:0016020]; cytosol [GO:0005829]; membrane [GO:0016020]; eukaryotic translation initiation factor 3 complex [GO:0005852]; eukaryotic 43S preinitiation complex [GO:0016282]; eukaryotic 48S preinitiation complex [GO:0033290]; eukaryotic translation initiation factor 3 complex, eIF3m [GO:007…
NH_1	1L0222397	P04792	4.2517	0.1905	Heat shock protein beta-1	HSPB1	XT NP B	retina homeostasis [GO:0001895]; regulation of protein phosphorylation [GO:0001932]; regulation of translational initiation [GO:0006446]; negative regulation of protein kinase activity [GO:0006469]; response to unfolded protein [GO:0006986]; response to virus [GO:0009615]; regulation of autophagy [GO:0010506]; positive regulation of interleukin-1 beta production [GO:0032731]; positive regulation …	RNA binding [GO:0003723]; protein kinase C binding [GO:0005080]; protein binding [GO:0005515]; protein kinase C inhibitor activity [GO:0008426]; protein kinase binding [GO:0019901]; identical protein binding [GO:0042802]; protein homodimerization activity [GO:0042803]; ubiquitin binding [GO:0043130]; protein folding chaperone [GO:0044183]; RNA polymerase II-specific DNA-binding transcription fact…	extracellular space [GO:0005615]; nucleus [GO:0005634]; cytoplasm [GO:0005737]; spindle [GO:0005819]; cytosol [GO:0005829]; cytoskeleton [GO:0005856]; plasma membrane [GO:0005886]; focal adhesion [GO:0005925]; Z disc [GO:0030018]; extracellular exosome [GO:0070062]; axon cytoplasm [GO:1904115]; proteasome complex [GO:0000502]
NH_1	1L0222397	P26373	3.4465	-0.6147	60S ribosomal protein L13	RPL13	XT NP A	blastocyst development [GO:0001824]; cytoplasmic translation [GO:0002181]; translation [GO:0006412]; bone development [GO:0060348]	RNA binding [GO:0003723]; structural constituent of ribosome [GO:0003735]; protein binding [GO:0005515]	nucleus [GO:0005634]; nucleolus [GO:0005730]; endoplasmic reticulum [GO:0005783]; cytosol [GO:0005829]; membrane [GO:0016020]; cytosolic ribosome [GO:0022626]; cytosolic large ribosomal subunit [GO:0022625]
NH_1	1L0222397	P62750	3.8753	-0.1859	60S ribosomal protein L23a	RPL23A	XT NP A	cytoplasmic translation [GO:0002181]; translation [GO:0006412]; ribosomal large subunit assembly [GO:0000027]	RNA binding [GO:0003723]; structural constituent of ribosome [GO:0003735]; protein binding [GO:0005515]; rRNA binding [GO:0019843]; cadherin binding [GO:0045296]; TORC2 complex binding [GO:1904841]	nucleus [GO:0005634]; nucleolus [GO:0005730]; cytoplasm [GO:0005737]; cytosol [GO:0005829]; cytosolic ribosome [GO:0022626]; extracellular exosome [GO:0070062]; cytosolic large ribosomal subunit [GO:0022625]
NH_1	1L0222397	Q9GZP0;Q9GZP0-2	4.0249	-0.0363	Platelet-derived growth factor D;Isoform of Q9GZP0, Isoform 2 of Platelet-derived growth factor D	PDGFD;PDGFD	XT NP A	cellular response to platelet-derived growth factor stimulus [GO:0036120]; positive regulation of fibroblast proliferation [GO:0048146]; positive regulation of smooth muscle cell proliferation [GO:0048661]; regulation of peptidyl-tyrosine phosphorylation [GO:0050730]; positive regulation of cell division [GO:0051781]; cellular response to hydrogen peroxide [GO:0070301]; cellular response to amino…	growth factor activity [GO:0008083]; platelet-derived growth factor receptor binding [GO:0005161]; growth factor receptor binding [GO:0070851]; translation initiation factor activity [GO:0003743]; thiol-dependent deubiquitinase [GO:0004843]; protein binding [GO:0005515]; metallopeptidase activity [GO:0008237]; identical protein binding [GO:0042802]; isopeptidase activity [GO:0070122]; deubiquitin…	Golgi membrane [GO:0000139]; extracellular region [GO:0005576]; endoplasmic reticulum lumen [GO:0005788]; extracellular space [GO:0005615]; cytosol [GO:0005829]; membrane [GO:0016020]; eukaryotic translation initiation factor 3 complex [GO:0005852]; eukaryotic 43S preinitiation complex [GO:0016282]; eukaryotic 48S preinitiation complex [GO:0033290]; eukaryotic translation initiation factor 3 comp…
NH_1	1L0222397	Q9Y4F1;Q9Y4F1-2	4.6342	0.573	FERM, ARHGEF and pleckstrin domain-containing protein 1;Isoform of Q9Y4F1, Isoform 2 of FERM, ARHGEF and pleckstrin domain-containing protein 1	FARP1;FARP1	XT NP B	synapse assembly [GO:0007416]; dendrite morphogenesis [GO:0048813]; regulation of catalytic activity [GO:0050790]; retrograde trans-synaptic signaling by trans-synaptic protein complex [GO:0098942]; postsynaptic actin cytoskeleton organization [GO:0098974]; regulation of presynapse assembly [GO:1905606]; formation of cytoplasmic translation initiation complex [GO:0001732]; translational initiatio…	guanyl-nucleotide exchange factor activity [GO:0005085]; protein binding [GO:0005515]; cytoskeletal protein binding [GO:0008092]; small GTPase binding [GO:0031267]; translation initiation factor activity [GO:0003743]; thiol-dependent deubiquitinase [GO:0004843]; protein binding [GO:0005515]; metallopeptidase activity [GO:0008237]; identical protein binding [GO:0042802]; isopeptidase activity [GO:…	cytosol [GO:0005829]; cytoskeleton [GO:0005856]; filopodium [GO:0030175]; dendrite [GO:0030425]; extrinsic component of cytoplasmic side of plasma membrane [GO:0031234]; dendritic spine [GO:0043197]; extrinsic component of postsynaptic membrane [GO:0098890]; glutamatergic synapse [GO:0098978]; cytosol [GO:0005829]; membrane [GO:0016020]; eukaryotic translation initiation factor 3 complex [GO:0005…
NH_1	1L0222397	Q9Y646	3.7831	-0.2781	Carboxypeptidase Q	CPQ	XT NP B	proteolysis [GO:0006508]; thyroid hormone generation [GO:0006590]; tissue regeneration [GO:0042246]; peptide catabolic process [GO:0043171]	carboxypeptidase activity [GO:0004180]; protein homodimerization activity [GO:0042803]; metal ion binding [GO:0046872]; metallodipeptidase activity [GO:0070573]	extracellular space [GO:0005615]; cytoplasm [GO:0005737]; lysosome [GO:0005764]; endoplasmic reticulum [GO:0005783]; Golgi apparatus [GO:0005794]; intracellular membrane-bounded organelle [GO:0043231]; extracellular exosome [GO:0070062]
NH_1	1L0222397	CONHIT000292931	4.2515	0.1903	CONHIT000292931	CONHIT000292931	XT NP A
NH_1	1L0222397	P61353	3.6466	-0.4146	60S ribosomal protein L27	RPL27	XT NP A	cytoplasmic translation [GO:0002181]; rRNA processing [GO:0006364]; translation [GO:0006412]; response to aldosterone [GO:1904044]	RNA binding [GO:0003723]; structural constituent of ribosome [GO:0003735]; protein binding [GO:0005515]	nucleus [GO:0005634]; nucleoplasm [GO:0005654]; nucleolus [GO:0005730]; cytosol [GO:0005829]; ribosome [GO:0005840]; focal adhesion [GO:0005925]; membrane [GO:0016020]; cytosolic ribosome [GO:0022626]; extracellular exosome [GO:0070062]; cytoplasmic side of rough endoplasmic reticulum membrane [GO:0098556]; cytosolic large ribosomal subunit [GO:0022625]; ribonucleoprotein complex [GO:1990904]
NH_1	1L0222397	P67775	3.9962	-0.065	Serine/threonine-protein phosphatase 2A catalytic subunit alpha isoform	PPP2CA	XT NP B	regulation of protein phosphorylation [GO:0001932]; regulation of DNA replication [GO:0006275]; regulation of transcription, DNA-templated [GO:0006355]; protein dephosphorylation [GO:0006470]; ceramide metabolic process [GO:0006672]; apoptotic process [GO:0006915]; mesoderm development [GO:0007498]; RNA splicing [GO:0008380]; response to organic substance [GO:0010033]; response to lead ion [GO:00…	phosphoprotein phosphatase activity [GO:0004721]; protein serine/threonine phosphatase activity [GO:0004722]; protein binding [GO:0005515]; protein C-terminus binding [GO:0008022]; metal ion binding [GO:0046872]; protein heterodimerization activity [GO:0046982]; tau protein binding [GO:0048156]; GABA receptor binding [GO:0050811]; protein serine phosphatase activity [GO:0106306]; protein threonin…	chromosome, centromeric region [GO:0000775]; spindle pole [GO:0000922]; nucleus [GO:0005634]; mitochondrion [GO:0005739]; cytosol [GO:0005829]; plasma membrane [GO:0005886]; microtubule cytoskeleton [GO:0015630]; membrane [GO:0016020]; membrane raft [GO:0045121]; synapse [GO:0045202]; extracellular exosome [GO:0070062]; protein phosphatase type 2A complex [GO:0000159]
NH_1	1L0222397	P40429	3.6423	-0.4189	60S ribosomal protein L13a	RPL13A	XT NP A	cytoplasmic translation [GO:0002181]; translation [GO:0006412]; negative regulation of translation [GO:0017148]; cellular response to interferon-gamma [GO:0071346]; negative regulation of formation of translation preinitiation complex [GO:1901194]	RNA binding [GO:0003723]; structural constituent of ribosome [GO:0003735]; mRNA binding [GO:0003729]	nucleus [GO:0005634]; nucleolus [GO:0005730]; cytoplasm [GO:0005737]; cytosol [GO:0005829]; focal adhesion [GO:0005925]; membrane [GO:0016020]; cytosolic ribosome [GO:0022626]; large ribosomal subunit [GO:0015934]; cytosolic large ribosomal subunit [GO:0022625]; GAIT complex [GO:0097452]; ribonucleoprotein complex [GO:1990904]; ribosome [GO:0005840]
NH_1	1L0222397	P68133	5.0634	1.0022	Actin, alpha skeletal muscle	ACTA1	XT NP B	muscle contraction [GO:0006936]; response to mechanical stimulus [GO:0009612]; response to extracellular stimulus [GO:0009991]; response to lithium ion [GO:0010226]; positive regulation of gene expression [GO:0010628]; skeletal muscle thin filament assembly [GO:0030240]; skeletal muscle fiber adaptation [GO:0043503]; response to steroid hormone [GO:0048545]; skeletal muscle fiber development [GO:…	structural constituent of cytoskeleton [GO:0005200]; protein binding [GO:0005515]; ATP binding [GO:0005524]; myosin binding [GO:0017022]; ADP binding [GO:0043531]	stress fiber [GO:0001725]; extracellular space [GO:0005615]; cytosol [GO:0005829]; striated muscle thin filament [GO:0005865]; actin filament [GO:0005884]; actin cytoskeleton [GO:0015629]; sarcomere [GO:0030017]; lamellipodium [GO:0030027]; filopodium [GO:0030175]; cell body [GO:0044297]; extracellular exosome [GO:0070062]; blood microparticle [GO:0072562]; dynactin complex [GO:0005869]
NH_1	1L0222397	A0A075B6R2	4.1437	0.0825	Immunoglobulin heavy variable 4-4	IGHV4-4	XT NP B	complement activation, classical pathway [GO:0006958]; innate immune response [GO:0045087]; phagocytosis, recognition [GO:0006910]; defense response to bacterium [GO:0042742]; B cell receptor signaling pathway [GO:0050853]; phagocytosis, engulfment [GO:0006911]; positive regulation of B cell activation [GO:0050871]	antigen binding [GO:0003823]; immunoglobulin receptor binding [GO:0034987]	external side of plasma membrane [GO:0009897]; immunoglobulin complex, circulating [GO:0042571]
NH_1	1L0222397	P41159	4.2801	0.2189	Leptin	LEP	XT NP B	negative regulation of transcription by RNA polymerase II [GO:0000122]; angiogenesis [GO:0001525]; ovulation from ovarian follicle [GO:0001542]; response to hypoxia [GO:0001666]; placenta development [GO:0001890]; positive regulation of protein phosphorylation [GO:0001934]; regulation of endothelial cell proliferation [GO:0001936]; response to dietary excess [GO:0002021]; cardiac muscle hypertrop…	DNA binding [GO:0003677]; protein binding [GO:0005515]; leptin receptor binding [GO:1990460]; hormone activity [GO:0005179]; peptide hormone receptor binding [GO:0051428]	extracellular region [GO:0005576]; extracellular space [GO:0005615]; cytosol [GO:0005829]
NH_1	1L0222397	P49458	3.2831	-0.7781	Signal recognition particle 9 kDa protein	SRP9	XT NP A	negative regulation of translational elongation [GO:0045900]; SRP-dependent cotranslational protein targeting to membrane [GO:0006614]	RNA binding [GO:0003723]; signal recognition particle binding [GO:0005047]; protein binding [GO:0005515]; 7S RNA binding [GO:0008312]	cytosol [GO:0005829]; signal recognition particle receptor complex [GO:0005785]; signal recognition particle, endoplasmic reticulum targeting [GO:0005786]
NH_1	1L0222397	A0A075B6J9	4.4123	0.3511	Immunoglobulin lambda variable 2-18	IGLV2-18	XT NP B	adaptive immune response [GO:0002250]; immune response [GO:0006955]; immunoglobulin production [GO:0002377]		plasma membrane [GO:0005886]; immunoglobulin complex [GO:0019814]; extracellular space [GO:0005615]
NH_1	1L0222397	Q8N6H7	3.8039	-0.2573	ADP-ribosylation factor GTPase-activating protein 2	ARFGAP2	XT NP A	protein transport [GO:0015031]; regulation of catalytic activity [GO:0050790]; COPI coating of Golgi vesicle [GO:0048205]	metal ion binding [GO:0046872]; GTPase activator activity [GO:0005096]	Golgi membrane [GO:0000139]; Golgi apparatus [GO:0005794]; cytosol [GO:0005829]; plasma membrane [GO:0005886]
NH_1	1L0222397	P54868;P54868-2	3.4453	-0.6159	Hydroxymethylglutaryl-CoA synthase, mitochondrial;Isoform of P54868, Isoform 2 of Hydroxymethylglutaryl-CoA synthase, mitochondrial	HMGCS2;HMGCS2	XT NP B	acetyl-CoA metabolic process [GO:0006084]; cholesterol biosynthetic process [GO:0006695]; ketone body biosynthetic process [GO:0046951]; farnesyl diphosphate biosynthetic process, mevalonate pathway [GO:0010142]; formation of cytoplasmic translation initiation complex [GO:0001732]; translational initiation [GO:0006413]; protein deubiquitination [GO:0016579]; IRES-dependent viral translational ini…	hydroxymethylglutaryl-CoA synthase activity [GO:0004421]; identical protein binding [GO:0042802]; translation initiation factor activity [GO:0003743]; thiol-dependent deubiquitinase [GO:0004843]; protein binding [GO:0005515]; metallopeptidase activity [GO:0008237]; identical protein binding [GO:0042802]; isopeptidase activity [GO:0070122]; deubiquitinase activity [GO:0101005]; translation initiat…	mitochondrion [GO:0005739]; mitochondrial matrix [GO:0005759]; cytosol [GO:0005829]; membrane [GO:0016020]; eukaryotic translation initiation factor 3 complex [GO:0005852]; eukaryotic 43S preinitiation complex [GO:0016282]; eukaryotic 48S preinitiation complex [GO:0033290]; eukaryotic translation initiation factor 3 complex, eIF3m [GO:0071541]
NH_1	1L0222397	A0A804HLA8;P63218	3.7687	-0.2925	Guanine nucleotide-binding protein G(I)/G(S)/G(O) subunit gamma-5B;Guanine nucleotide-binding protein G(I)/G(S)/G(O) subunit gamma-5	GNG5B;GNG5	XT NP B	; formation of cytoplasmic translation initiation complex [GO:0001732]; translational initiation [GO:0006413]; protein deubiquitination [GO:0016579]; IRES-dependent viral translational initiation [GO:0075522]	; translation initiation factor activity [GO:0003743]; thiol-dependent deubiquitinase [GO:0004843]; protein binding [GO:0005515]; metallopeptidase activity [GO:0008237]; identical protein binding [GO:0042802]; isopeptidase activity [GO:0070122]; deubiquitinase activity [GO:0101005]; translation initiation factor binding [GO:0031369]	; cytosol [GO:0005829]; membrane [GO:0016020]; eukaryotic translation initiation factor 3 complex [GO:0005852]; eukaryotic 43S preinitiation complex [GO:0016282]; eukaryotic 48S preinitiation complex [GO:0033290]; eukaryotic translation initiation factor 3 complex, eIF3m [GO:0071541]
NH_1	1L0222397	Q9UM07	3.8715	-0.1897	Protein-arginine deiminase type-4	PADI4	XT NP A	chromatin organization [GO:0006325]; nucleosome assembly [GO:0006334]; chromatin remodeling [GO:0006338]; cellular protein modification process [GO:0006464]; protein citrullination [GO:0018101]; stem cell population maintenance [GO:0019827]; histone H3-R26 citrullination [GO:0036413]; histone citrullination [GO:0036414]; innate immune response [GO:0045087]	protein-arginine deiminase activity [GO:0004668]; calcium ion binding [GO:0005509]; protein binding [GO:0005515]; arginine binding [GO:0034618]; identical protein binding [GO:0042802]	nucleus [GO:0005634]; nucleoplasm [GO:0005654]; cytosol [GO:0005829]; protein-containing complex [GO:0032991]; cytoplasm [GO:0005737]
NH_1	1L0222397	P19320;P19320-2;P19320-3	3.3193	-0.7419	Vascular cell adhesion protein 1;Isoform of P19320, Isoform 2 of Vascular cell adhesion protein 1;Isoform of P19320, Isoform 3 of Vascular cell adhesion protein 1	VCAM1;VCAM1;VCAM1	XT NP A	response to hypoxia [GO:0001666]; acute inflammatory response [GO:0002526]; chronic inflammatory response [GO:0002544]; cell adhesion [GO:0007155]; heterophilic cell-cell adhesion via plasma membrane cell adhesion molecules [GO:0007157]; leukocyte cell-cell adhesion [GO:0007159]; cell-matrix adhesion [GO:0007160]; aging [GO:0007568]; response to nutrient [GO:0007584]; amine metabolic process [GO:…	integrin binding [GO:0005178]; primary amine oxidase activity [GO:0008131]; cell adhesion molecule binding [GO:0050839]; translation initiation factor activity [GO:0003743]; thiol-dependent deubiquitinase [GO:0004843]; protein binding [GO:0005515]; metallopeptidase activity [GO:0008237]; identical protein binding [GO:0042802]; isopeptidase activity [GO:0070122]; deubiquitinase activity [GO:010100…	podosome [GO:0002102]; extracellular space [GO:0005615]; early endosome [GO:0005769]; endoplasmic reticulum [GO:0005783]; Golgi apparatus [GO:0005794]; plasma membrane [GO:0005886]; microvillus [GO:0005902]; external side of plasma membrane [GO:0009897]; cell surface [GO:0009986]; filopodium [GO:0030175]; sarcolemma [GO:0042383]; apical part of cell [GO:0045177]; extracellular exosome [GO:0070062…
NH_1	1L0222397	Q5T0F9;Q5T0F9-2	3.8232	-0.238	Coiled-coil and C2 domain-containing protein 1B;Isoform of Q5T0F9, Isoform 2 of Coiled-coil and C2 domain-containing protein 1B	CC2D1B;CC2D1B	XT NP A	negative regulation of transcription by RNA polymerase II [GO:0000122]; regulation of transcription by RNA polymerase II [GO:0006357]; formation of cytoplasmic translation initiation complex [GO:0001732]; translational initiation [GO:0006413]; protein deubiquitination [GO:0016579]; IRES-dependent viral translational initiation [GO:0075522]	DNA-binding transcription repressor activity, RNA polymerase II-specific [GO:0001227]; protein binding [GO:0005515]; DNA-binding transcription factor activity, RNA polymerase II-specific [GO:0000981]; RNA polymerase II cis-regulatory region sequence-specific DNA binding [GO:0000978]; translation initiation factor activity [GO:0003743]; thiol-dependent deubiquitinase [GO:0004843]; protein binding …	nuclear envelope [GO:0005635]; nucleoplasm [GO:0005654]; intracellular membrane-bounded organelle [GO:0043231]; nucleus [GO:0005634]; cytosol [GO:0005829]; membrane [GO:0016020]; eukaryotic translation initiation factor 3 complex [GO:0005852]; eukaryotic 43S preinitiation complex [GO:0016282]; eukaryotic 48S preinitiation complex [GO:0033290]; eukaryotic translation initiation factor 3 complex, e…
NH_1	1L0222397	P10646-2	4.0138	-0.0474	Isoform of P10646, Isoform Beta of Tissue factor pathway inhibitor	TFPI	XT NP B
NH_1	1L0222397	O94813;O94813-2;O94813-3	3.3788	-0.6824	Slit homolog 2 protein;Isoform of O94813, Isoform 2 of Slit homolog 2 protein;Isoform of O94813, Isoform 3 of Slit homolog 2 protein	SLIT2;SLIT2;SLIT2	XT NP A	chemorepulsion involved in embryonic olfactory bulb interneuron precursor migration [GO:0021834]; ureteric bud development [GO:0001657]; negative regulation of protein phosphorylation [GO:0001933]; cell migration involved in sprouting angiogenesis [GO:0002042]; negative regulation of leukocyte chemotaxis [GO:0002689]; aortic valve morphogenesis [GO:0003180]; pulmonary valve morphogenesis [GO:0003…	GTPase inhibitor activity [GO:0005095]; calcium ion binding [GO:0005509]; protein binding [GO:0005515]; heparin binding [GO:0008201]; identical protein binding [GO:0042802]; protein homodimerization activity [GO:0042803]; laminin-1 binding [GO:0043237]; proteoglycan binding [GO:0043394]; Roundabout binding [GO:0048495]; translation initiation factor activity [GO:0003743]; thiol-dependent deubiqui…	extracellular region [GO:0005576]; extracellular space [GO:0005615]; cytoplasm [GO:0005737]; membrane [GO:0016020]; extracellular exosome [GO:0070062]; cytosol [GO:0005829]; membrane [GO:0016020]; eukaryotic translation initiation factor 3 complex [GO:0005852]; eukaryotic 43S preinitiation complex [GO:0016282]; eukaryotic 48S preinitiation complex [GO:0033290]; eukaryotic translation initiation f…
NH_1	1L0222397	Q9BX10;Q9BX10-2;Q9BX10-4	3.4822	-0.579	GTP-binding protein 2;Isoform of Q9BX10, Isoform 2 of GTP-binding protein 2;Isoform of Q9BX10, Isoform 4 of GTP-binding protein 2	GTPBP2;GTPBP2;GTPBP2	XT NP A	biological_process [GO:0008150]; translational elongation [GO:0006414]; formation of cytoplasmic translation initiation complex [GO:0001732]; translational initiation [GO:0006413]; protein deubiquitination [GO:0016579]; IRES-dependent viral translational initiation [GO:0075522]; formation of cytoplasmic translation initiation complex [GO:0001732]; translational initiation [GO:0006413]; protein de…	GTPase activity [GO:0003924]; protein binding [GO:0005515]; GTP binding [GO:0005525]; identical protein binding [GO:0042802]; translation elongation factor activity [GO:0003746]; translation initiation factor activity [GO:0003743]; thiol-dependent deubiquitinase [GO:0004843]; protein binding [GO:0005515]; metallopeptidase activity [GO:0008237]; identical protein binding [GO:0042802]; isopeptidase…	extracellular region [GO:0005576]; platelet alpha granule lumen [GO:0031093]; cytosol [GO:0005829]; membrane [GO:0016020]; eukaryotic translation initiation factor 3 complex [GO:0005852]; eukaryotic 43S preinitiation complex [GO:0016282]; eukaryotic 48S preinitiation complex [GO:0033290]; eukaryotic translation initiation factor 3 complex, eIF3m [GO:0071541]; cytosol [GO:0005829]; membrane [GO:00…
NH_1	1L0222397	O43236;O43236-2;O43236-3;O43236-4;O43236-5;O43236-7	3.6916	-0.3696	Septin-4;Isoform of O43236, Isoform 2 of Septin-4;Isoform of O43236, Isoform 3 of Septin-4;Isoform of O43236, Isoform 4 of Septin-4;Isoform of O43236, Isoform 5 of Septin-4;Isoform of O43236, Isoform 7 of Septin-4	SEPTIN4;SEPTIN4;SEPTIN4;SEPTIN4;SEPTIN4;SEPTIN4	XT NP A	neuron migration [GO:0001764]; apoptotic process [GO:0006915]; flagellated sperm motility [GO:0030317]; positive regulation of protein ubiquitination [GO:0031398]; regulation of apoptotic process [GO:0042981]; positive regulation of apoptotic process [GO:0043065]; spermatid differentiation [GO:0048515]; positive regulation of intrinsic apoptotic signaling pathway [GO:2001244]; regulation of exocy…	magnesium ion binding [GO:0000287]; GTPase activity [GO:0003924]; structural molecule activity [GO:0005198]; protein binding [GO:0005515]; GTP binding [GO:0005525]; identical protein binding [GO:0042802]; molecular adaptor activity [GO:0060090]; translation initiation factor activity [GO:0003743]; thiol-dependent deubiquitinase [GO:0004843]; protein binding [GO:0005515]; metallopeptidase activity…	nucleus [GO:0005634]; nucleoplasm [GO:0005654]; mitochondrion [GO:0005739]; mitochondrial outer membrane [GO:0005741]; cytosol [GO:0005829]; axon [GO:0030424]; dendrite [GO:0030425]; perikaryon [GO:0043204]; sperm annulus [GO:0097227]; septin complex [GO:0031105]; septin ring [GO:0005940]; synaptic vesicle [GO:0008021]; microtubule cytoskeleton [GO:0015630]; cell division site [GO:0032153]; cytos…
NH_1	1L0222397	P41226	3.4654	-0.5958	Ubiquitin-like modifier-activating enzyme 7	UBA7	XT NP B	cellular protein modification process [GO:0006464]; protein ubiquitination [GO:0016567]; modification-dependent protein catabolic process [GO:0019941]; ISG15-protein conjugation [GO:0032020]; cellular response to DNA damage stimulus [GO:0006974]; protein modification by small protein conjugation [GO:0032446]	ubiquitin-protein transferase activity [GO:0004842]; protein binding [GO:0005515]; ATP binding [GO:0005524]; ISG15 activating enzyme activity [GO:0019782]	nucleoplasm [GO:0005654]; cytosol [GO:0005829]; nucleus [GO:0005634]; cytoplasm [GO:0005737]
NH_1	1L0222397	P42766	3.6044	-0.4567	60S ribosomal protein L35	RPL35	XT NP A	cytoplasmic translation [GO:0002181]; translation [GO:0006412]; maturation of LSU-rRNA from tricistronic rRNA transcript (SSU-rRNA, 5.8S rRNA, LSU-rRNA) [GO:0000463]	RNA binding [GO:0003723]; structural constituent of ribosome [GO:0003735]; mRNA binding [GO:0003729]	nucleolus [GO:0005730]; cytosol [GO:0005829]; membrane [GO:0016020]; cytosolic ribosome [GO:0022626]; cytosolic large ribosomal subunit [GO:0022625]
NH_1	1L0222397	P30566	3.3757	-0.6855	Adenylosuccinate lyase	ADSL	XT NP B	response to hypoxia [GO:0001666]; purine nucleotide biosynthetic process [GO:0006164]; AMP biosynthetic process [GO:0006167]; 'de novo' IMP biosynthetic process [GO:0006189]; response to nutrient [GO:0007584]; aerobic respiration [GO:0009060]; response to muscle activity [GO:0014850]; response to starvation [GO:0042594]; 'de novo' AMP biosynthetic process [GO:0044208]	N6-(1,2-dicarboxyethyl)AMP AMP-lyase (fumarate-forming) activity [GO:0004018]; identical protein binding [GO:0042802]; (S)-2-(5-amino-1-(5-phospho-D-ribosyl)imidazole-4-carboxamido)succinate AMP-lyase (fumarate-forming) activity [GO:0070626]	cytosol [GO:0005829]; protein-containing complex [GO:0032991]
NH_1	1L0222397	P35232	3.6191	-0.4421	Prohibitin 1	PHB1	XT NP A	negative regulation of transcription by RNA polymerase II [GO:0000122]; osteoblast differentiation [GO:0001649]; positive regulation of immunoglobulin production [GO:0002639]; regulation of transcription, DNA-templated [GO:0006355]; mitochondrion organization [GO:0007005]; signal transduction [GO:0007165]; activation of phospholipase C activity [GO:0007202]; negative regulation of cell population…	complement component C3a binding [GO:0001850]; complement component C3b binding [GO:0001851]; transcription corepressor activity [GO:0003714]; protein binding [GO:0005515]; protein C-terminus binding [GO:0008022]; enzyme binding [GO:0019899]; proteinase activated receptor binding [GO:0031871]; histone deacetylase binding [GO:0042826]; protein heterodimerization activity [GO:0046982]	nucleus [GO:0005634]; nucleoplasm [GO:0005654]; cytoplasm [GO:0005737]; mitochondrion [GO:0005739]; mitochondrial inner membrane [GO:0005743]; early endosome [GO:0005769]; plasma membrane [GO:0005886]; integral component of plasma membrane [GO:0005887]; cell surface [GO:0009986]; membrane [GO:0016020]; extracellular exosome [GO:0070062]; mitochondrial prohibitin complex [GO:0035632]
NH_1	1L0222397	P61604	3.9718	-0.0894	10 kDa heat shock protein, mitochondrial	HSPE1	XT NP A	osteoblast differentiation [GO:0001649]; protein folding [GO:0006457]; activation of cysteine-type endopeptidase activity involved in apoptotic process [GO:0006919]; response to unfolded protein [GO:0006986]; chaperone cofactor-dependent protein refolding [GO:0051085]	RNA binding [GO:0003723]; protein binding [GO:0005515]; ATP binding [GO:0005524]; unfolded protein binding [GO:0051082]; chaperone binding [GO:0051087]; metal ion binding [GO:0046872]	mitochondrion [GO:0005739]; membrane [GO:0016020]; extracellular exosome [GO:0070062]; mitochondrial matrix [GO:0005759]
NH_1	1L0222397	P16083	4.0869	0.0257	Ribosyldihydronicotinamide dehydrogenase [quinone]	NQO2	XT NP B	memory [GO:0007613]; electron transport chain [GO:0022900]; positive regulation of neuron apoptotic process [GO:0043525]; positive regulation of ERK1 and ERK2 cascade [GO:0070374]; quinone catabolic process [GO:1901662]; positive regulation of vascular associated smooth muscle cell proliferation [GO:1904707]; positive regulation of reactive oxygen species metabolic process [GO:2000379]	dihydronicotinamide riboside quinone reductase activity [GO:0001512]; protein binding [GO:0005515]; zinc ion binding [GO:0008270]; electron transfer activity [GO:0009055]; oxidoreductase activity [GO:0016491]; oxidoreductase activity, acting on other nitrogenous compounds as donors [GO:0016661]; chloride ion binding [GO:0031404]; protein homodimerization activity [GO:0042803]; FAD binding [GO:007…	nucleoplasm [GO:0005654]; cytosol [GO:0005829]; extracellular exosome [GO:0070062]
NH_1	1L0222397	Q8NCH0	3.3304	-0.7308	Carbohydrate sulfotransferase 14	CHST14	XT NP A	dermatan sulfate biosynthetic process [GO:0030208]; carbohydrate biosynthetic process [GO:0016051]; dermatan sulfate proteoglycan metabolic process [GO:0050655]	N-acetylgalactosamine 4-O-sulfotransferase activity [GO:0001537]; phosphate ion binding [GO:0042301]; sulfotransferase activity [GO:0008146]	Golgi membrane [GO:0000139]; integral component of membrane [GO:0016021]; extracellular exosome [GO:0070062]
NH_1	1L0222397	Q92954-6	5.5888	1.5276	Isoform of Q92954, Isoform F of Proteoglycan 4	PRG4	XT NP A
NH_1	1L0222397	Q08257	3.5481	-0.513	Quinone oxidoreductase	CRYZ	XT NP B	visual perception [GO:0007601]; xenobiotic catabolic process [GO:0042178]; protein homotetramerization [GO:0051289]	NADH binding [GO:0070404]; mRNA 3'-UTR binding [GO:0003730]; NADPH:quinone reductase activity [GO:0003960]; zinc ion binding [GO:0008270]; identical protein binding [GO:0042802]; NADPH binding [GO:0070402]	cytosol [GO:0005829]; extracellular exosome [GO:0070062]
NH_1	1L0222397	Q14213	3.937	-0.1242	Interleukin-27 subunit beta	EBI3	XT NP A	humoral immune response [GO:0006959]; positive regulation of interferon-gamma production [GO:0032729]; T-helper 1 type immune response [GO:0042088]; positive regulation of alpha-beta T cell proliferation [GO:0046641]; leptin-mediated signaling pathway [GO:0033210]; cytokine-mediated signaling pathway [GO:0019221]	cytokine receptor activity [GO:0004896]; cytokine activity [GO:0005125]; protein binding [GO:0005515]; cytokine binding [GO:0019955]; peptide hormone binding [GO:0017046]	extracellular region [GO:0005576]; extracellular space [GO:0005615]; endoplasmic reticulum lumen [GO:0005788]; plasma membrane [GO:0005886]; external side of plasma membrane [GO:0009897]; receptor complex [GO:0043235]
NH_1	1L0222397	Q6UX71	3.3895	-0.6717	Plexin domain-containing protein 2	PLXDC2	XT NP A		protein binding [GO:0005515]	integral component of membrane [GO:0016021]
NH_1	1L0222397	P38606	4.0441	-0.0171	V-type proton ATPase catalytic subunit A	ATP6V1A	XT NP B	cellular iron ion homeostasis [GO:0006879]; ATP synthesis coupled proton transport [GO:0015986]; regulation of macroautophagy [GO:0016241]; cellular response to increased oxygen levels [GO:0036295]; proton transmembrane transport [GO:1902600]	protein binding [GO:0005515]; ATP binding [GO:0005524]; proton-transporting ATP synthase activity, rotational mechanism [GO:0046933]; proton-transporting ATPase activity, rotational mechanism [GO:0046961]	nucleoplasm [GO:0005654]; lysosomal membrane [GO:0005765]; cytosol [GO:0005829]; plasma membrane [GO:0005886]; microvillus [GO:0005902]; apical plasma membrane [GO:0016324]; transport vesicle [GO:0030133]; secretory granule [GO:0030141]; intracellular membrane-bounded organelle [GO:0043231]; extracellular exosome [GO:0070062]; vacuolar proton-transporting V-type ATPase, V1 domain [GO:0000221]; pr…
NH_1	1L0222397	P07305;P07305-2	3.6179	-0.4432	Histone H1.0;Isoform of P07305, Isoform 2 of Histone H1.0	H1-0;H1-0	XT NP A	negative regulation of transcription by RNA polymerase II [GO:0000122]; nucleosome assembly [GO:0006334]; gene silencing [GO:0016458]; positive regulation of transcription regulatory region DNA binding [GO:2000679]; nucleosome positioning [GO:0016584]; chromosome condensation [GO:0030261]; negative regulation of DNA recombination [GO:0045910]; negative regulation of chromatin silencing [GO:003193…	minor groove of adenine-thymine-rich DNA binding [GO:0003680]; RNA binding [GO:0003723]; protein binding [GO:0005515]; chromatin DNA binding [GO:0031490]; double-stranded DNA binding [GO:0003690]; nucleosomal DNA binding [GO:0031492]; translation initiation factor activity [GO:0003743]; thiol-dependent deubiquitinase [GO:0004843]; protein binding [GO:0005515]; metallopeptidase activity [GO:000823…	chromatin [GO:0000785]; euchromatin [GO:0000791]; nucleus [GO:0005634]; nucleoplasm [GO:0005654]; Golgi apparatus [GO:0005794]; actin cytoskeleton [GO:0015629]; nuclear body [GO:0016604]; nucleosome [GO:0000786]; transcription repressor complex [GO:0017053]; cytosol [GO:0005829]; membrane [GO:0016020]; eukaryotic translation initiation factor 3 complex [GO:0005852]; eukaryotic 43S preinitiation c…
NH_1	1L0222397	O14979;O14979-2;O14979-3	3.273	-0.7882	Heterogeneous nuclear ribonucleoprotein D-like;Isoform of O14979, Isoform 2 of Heterogeneous nuclear ribonucleoprotein D-like;Isoform of O14979, Isoform 3 of Heterogeneous nuclear ribonucleoprotein D-like	HNRNPDL;HNRNPDL;HNRNPDL	XT NP A	regulation of gene expression [GO:0010468]; formation of cytoplasmic translation initiation complex [GO:0001732]; translational initiation [GO:0006413]; protein deubiquitination [GO:0016579]; IRES-dependent viral translational initiation [GO:0075522]; formation of cytoplasmic translation initiation complex [GO:0001732]; translational initiation [GO:0006413]; protein deubiquitination [GO:0016579];…	DNA binding [GO:0003677]; RNA binding [GO:0003723]; protein binding [GO:0005515]; poly(A) binding [GO:0008143]; poly(G) binding [GO:0034046]; translation initiation factor activity [GO:0003743]; thiol-dependent deubiquitinase [GO:0004843]; protein binding [GO:0005515]; metallopeptidase activity [GO:0008237]; identical protein binding [GO:0042802]; isopeptidase activity [GO:0070122]; deubiquitinas…	nucleoplasm [GO:0005654]; cytosol [GO:0005829]; cytosol [GO:0005829]; membrane [GO:0016020]; eukaryotic translation initiation factor 3 complex [GO:0005852]; eukaryotic 43S preinitiation complex [GO:0016282]; eukaryotic 48S preinitiation complex [GO:0033290]; eukaryotic translation initiation factor 3 complex, eIF3m [GO:0071541]; cytosol [GO:0005829]; membrane [GO:0016020]; eukaryotic translation…
NH_1	1L0222397	Q68BL7	3.6031	-0.458	Olfactomedin-like protein 2A	OLFML2A	XT NP A	extracellular matrix organization [GO:0030198]	identical protein binding [GO:0042802]; extracellular matrix binding [GO:0050840]	extracellular region [GO:0005576]; extracellular matrix [GO:0031012]
NH_1	1L0222397	Q08495;Q08495-2;Q08495-3;Q08495-4	4.1347	0.0735	Dematin;Isoform of Q08495, Isoform 2 of Dematin;Isoform of Q08495, Isoform 3 of Dematin;Isoform of Q08495, Isoform 4 of Dematin	DMTN;DMTN;DMTN;DMTN	XT NP A	calcium-mediated signaling using extracellular calcium source [GO:0035585]; cytoskeleton organization [GO:0007010]; regulation of cell shape [GO:0008360]; regulation of lamellipodium assembly [GO:0010591]; positive regulation of fibroblast migration [GO:0010763]; negative regulation of peptidyl-threonine phosphorylation [GO:0010801]; negative regulation of cell-substrate adhesion [GO:0010812]; ac…	actin binding [GO:0003779]; signaling receptor binding [GO:0005102]; protein binding [GO:0005515]; spectrin binding [GO:0030507]; protein self-association [GO:0043621]; actin filament binding [GO:0051015]; translation initiation factor activity [GO:0003743]; thiol-dependent deubiquitinase [GO:0004843]; protein binding [GO:0005515]; metallopeptidase activity [GO:0008237]; identical protein binding…	cytosol [GO:0005829]; actin filament [GO:0005884]; plasma membrane [GO:0005886]; endomembrane system [GO:0012505]; postsynaptic density [GO:0014069]; spectrin-associated cytoskeleton [GO:0014731]; actin cytoskeleton [GO:0015629]; cortical cytoskeleton [GO:0030863]; platelet dense tubular network membrane [GO:0031095]; cell projection membrane [GO:0031253]; cytoplasmic vesicle [GO:0031410]; perinu…
NH_1	1L0222397	O00178	3.5549	-0.5063	GTP-binding protein 1	GTPBP1	XT NP A	immune response [GO:0006955]; signal transduction [GO:0007165]; GTP metabolic process [GO:0046039]; positive regulation of mRNA catabolic process [GO:0061014]; translational elongation [GO:0006414]	RNA binding [GO:0003723]; GTPase activity [GO:0003924]; protein binding [GO:0005515]; GTP binding [GO:0005525]; translation elongation factor activity [GO:0003746]	cytosol [GO:0005829]; membrane [GO:0016020]; cytoplasmic exosome (RNase complex) [GO:0000177]
NH_1	1L0222397	P23526	3.9866	-0.0746	Adenosylhomocysteinase	AHCY	XT NP B	response to hypoxia [GO:0001666]; chronic inflammatory response to antigenic stimulus [GO:0002439]; one-carbon metabolic process [GO:0006730]; response to nutrient [GO:0007584]; S-adenosylhomocysteine catabolic process [GO:0019510]; circadian sleep/wake cycle [GO:0042745]; S-adenosylmethionine cycle [GO:0033353]	adenosylhomocysteinase activity [GO:0004013]; protein binding [GO:0005515]; adenyl nucleotide binding [GO:0030554]; identical protein binding [GO:0042802]; NAD binding [GO:0051287]	nucleus [GO:0005634]; cytosol [GO:0005829]; melanosome [GO:0042470]; neuron projection [GO:0043005]; extracellular exosome [GO:0070062]
NH_1	1L0222397	P62424	4.0731	0.0119	60S ribosomal protein L7a	RPL7A	XT NP A	cytoplasmic translation [GO:0002181]; translation [GO:0006412]; maturation of LSU-rRNA [GO:0000470]	RNA binding [GO:0003723]; structural constituent of ribosome [GO:0003735]; protein binding [GO:0005515]; cadherin binding [GO:0045296]	nucleus [GO:0005634]; nucleolus [GO:0005730]; cytoplasm [GO:0005737]; cytosol [GO:0005829]; focal adhesion [GO:0005925]; membrane [GO:0016020]; cytosolic ribosome [GO:0022626]; cytosolic large ribosomal subunit [GO:0022625]; polysomal ribosome [GO:0042788]
NH_1	1L0222397	P62266	3.2345	-0.8267	40S ribosomal protein S23	RPS23	XT NP A	cytoplasmic translation [GO:0002181]; translation [GO:0006412]; stress granule assembly [GO:0034063]; maintenance of translational fidelity [GO:1990145]	RNA binding [GO:0003723]; structural constituent of ribosome [GO:0003735]; protein binding [GO:0005515]	nucleoplasm [GO:0005654]; endoplasmic reticulum [GO:0005783]; rough endoplasmic reticulum [GO:0005791]; cytosol [GO:0005829]; ribosome [GO:0005840]; membrane [GO:0016020]; cytosolic ribosome [GO:0022626]; synapse [GO:0045202]; cytosolic small ribosomal subunit [GO:0022627]; polysomal ribosome [GO:0042788]
NH_1	1L0222397	Q6UXH9-2	3.9037	-0.1574	Isoform of Q6UXH9, Isoform 2 of Inactive serine protease PAMR1	PAMR1	XT NP A
NH_1	1L0222397	P48729;P48729-3	4.1592	0.098	Casein kinase I isoform alpha;Isoform of P48729, Isoform 3 of Casein kinase I isoform alpha	CSNK1A1;CSNK1A1	XT NP A	protein phosphorylation [GO:0006468]; Golgi organization [GO:0007030]; cell cycle [GO:0007049]; signal transduction [GO:0007165]; cell surface receptor signaling pathway [GO:0007166]; Wnt signaling pathway [GO:0016055]; peptidyl-serine phosphorylation [GO:0018105]; positive regulation of proteasomal ubiquitin-dependent protein catabolic process [GO:0032436]; intermediate filament cytoskeleton org…	protein kinase activity [GO:0004672]; protein serine/threonine kinase activity [GO:0004674]; protein binding [GO:0005515]; ATP binding [GO:0005524]; protein serine kinase activity [GO:0106310]; protein threonine kinase activity [GO:0106311]; translation initiation factor activity [GO:0003743]; thiol-dependent deubiquitinase [GO:0004843]; protein binding [GO:0005515]; metallopeptidase activity [GO…	keratin filament [GO:0045095]; kinetochore [GO:0000776]; centrosome [GO:0005813]; cytosol [GO:0005829]; cilium [GO:0005929]; membrane [GO:0016020]; nuclear speck [GO:0016607]; ciliary basal body [GO:0036064]; beta-catenin destruction complex [GO:0030877]; nucleus [GO:0005634]; cytoplasm [GO:0005737]; cytosol [GO:0005829]; membrane [GO:0016020]; eukaryotic translation initiation factor 3 complex […
NH_1	1L0222397	Q99536	3.6737	-0.3875	Synaptic vesicle membrane protein VAT-1 homolog	VAT1	XT NP A	negative regulation of mitochondrial fusion [GO:0010637]	protein binding [GO:0005515]; zinc ion binding [GO:0008270]; oxidoreductase activity [GO:0016491]	extracellular region [GO:0005576]; mitochondrial outer membrane [GO:0005741]; integral component of membrane [GO:0016021]; azurophil granule lumen [GO:0035578]; extracellular exosome [GO:0070062]
NH_1	1L0222397	P38646	3.6011	-0.4601	Stress-70 protein, mitochondrial	HSPA9	XT NP A	protein export from nucleus [GO:0006611]; inner mitochondrial membrane organization [GO:0007007]; iron-sulfur cluster assembly [GO:0016226]; erythrocyte differentiation [GO:0030218]; negative regulation of apoptotic process [GO:0043066]; regulation of erythrocyte differentiation [GO:0045646]; negative regulation of erythrocyte differentiation [GO:0045647]; negative regulation of hematopoietic ste…	RNA binding [GO:0003723]; protein binding [GO:0005515]; ubiquitin protein ligase binding [GO:0031625]; unfolded protein binding [GO:0051082]; misfolded protein binding [GO:0051787]; protein folding chaperone [GO:0044183]; heat shock protein binding [GO:0031072]; ATP binding [GO:0005524]; ATP hydrolysis activity [GO:0016887]	nucleolus [GO:0005730]; mitochondrion [GO:0005739]; mitochondrial matrix [GO:0005759]; focal adhesion [GO:0005925]; mitochondrial nucleoid [GO:0042645]; extracellular exosome [GO:0070062]; SAM complex [GO:0001401]; MIB complex [GO:0140275]; cytoplasm [GO:0005737]
NH_1	1L0222397	Q15386	5.3931	1.3319	Ubiquitin-protein ligase E3C	UBE3C	XT NP A	protein polyubiquitination [GO:0000209]; ubiquitin-dependent protein catabolic process [GO:0006511]	protein binding [GO:0005515]; ubiquitin protein ligase activity [GO:0061630]	nucleus [GO:0005634]; proteasome complex [GO:0000502]
NH_1	1L0222397	Q9NSD9;Q9NSD9-2	3.4545	-0.6066	Phenylalanine--tRNA ligase beta subunit;Isoform of Q9NSD9, Isoform 2 of Phenylalanine--tRNA ligase beta subunit	FARSB;FARSB	XT NP A	translation [GO:0006412]; phenylalanyl-tRNA aminoacylation [GO:0006432]; protein heterotetramerization [GO:0051290]; formation of cytoplasmic translation initiation complex [GO:0001732]; translational initiation [GO:0006413]; protein deubiquitination [GO:0016579]; IRES-dependent viral translational initiation [GO:0075522]	magnesium ion binding [GO:0000287]; RNA binding [GO:0003723]; phenylalanine-tRNA ligase activity [GO:0004826]; protein binding [GO:0005515]; ATP binding [GO:0005524]; translation initiation factor activity [GO:0003743]; thiol-dependent deubiquitinase [GO:0004843]; protein binding [GO:0005515]; metallopeptidase activity [GO:0008237]; identical protein binding [GO:0042802]; isopeptidase activity [G…	cytoplasm [GO:0005737]; cytosol [GO:0005829]; membrane [GO:0016020]; phenylalanine-tRNA ligase complex [GO:0009328]; cytosol [GO:0005829]; membrane [GO:0016020]; eukaryotic translation initiation factor 3 complex [GO:0005852]; eukaryotic 43S preinitiation complex [GO:0016282]; eukaryotic 48S preinitiation complex [GO:0033290]; eukaryotic translation initiation factor 3 complex, eIF3m [GO:0071541]
NH_1	1L0222397	Q8NCA5	3.2533	-0.8079	Protein FAM98A	FAM98A	XT NP A	protein methylation [GO:0006479]; positive regulation of cell population proliferation [GO:0008284]; positive regulation of gene expression [GO:0010628]; lysosome localization [GO:0032418]; positive regulation of ruffle assembly [GO:1900029]	RNA binding [GO:0003723]; protein binding [GO:0005515]; protein methyltransferase activity [GO:0008276]	tRNA-splicing ligase complex [GO:0072669]
NH_1	1L0222397	P62847;P62847-2;P62847-3;P62847-4	3.428	-0.6332	40S ribosomal protein S24;Isoform of P62847, Isoform 2 of 40S ribosomal protein S24;Isoform of P62847, Isoform 3 of 40S ribosomal protein S24;Isoform of P62847, Isoform 4 of 40S ribosomal protein S24	RPS24;RPS24;RPS24;RPS24	XT NP A	cytoplasmic translation [GO:0002181]; rRNA processing [GO:0006364]; translation [GO:0006412]; erythrocyte homeostasis [GO:0034101]; ribosomal small subunit biogenesis [GO:0042274]; formation of cytoplasmic translation initiation complex [GO:0001732]; translational initiation [GO:0006413]; protein deubiquitination [GO:0016579]; IRES-dependent viral translational initiation [GO:0075522]; formation …	RNA binding [GO:0003723]; structural constituent of ribosome [GO:0003735]; translation initiation factor binding [GO:0031369]; translation initiation factor activity [GO:0003743]; thiol-dependent deubiquitinase [GO:0004843]; protein binding [GO:0005515]; metallopeptidase activity [GO:0008237]; identical protein binding [GO:0042802]; isopeptidase activity [GO:0070122]; deubiquitinase activity [GO:…	nucleus [GO:0005634]; nucleoplasm [GO:0005654]; endoplasmic reticulum [GO:0005783]; cytosol [GO:0005829]; membrane [GO:0016020]; cytosolic ribosome [GO:0022626]; small ribosomal subunit [GO:0015935]; cytosolic small ribosomal subunit [GO:0022627]; cytosol [GO:0005829]; membrane [GO:0016020]; eukaryotic translation initiation factor 3 complex [GO:0005852]; eukaryotic 43S preinitiation complex [GO:…
NH_1	1L0222397	Q15067-2;Q15067-3	3.1421	-0.9191	Isoform of Q15067, Isoform 2 of Peroxisomal acyl-coenzyme A oxidase 1;Isoform of Q15067, Isoform 3 of Peroxisomal acyl-coenzyme A oxidase 1	ACOX1;ACOX1	XT NP A	; formation of cytoplasmic translation initiation complex [GO:0001732]; translational initiation [GO:0006413]; protein deubiquitination [GO:0016579]; IRES-dependent viral translational initiation [GO:0075522]	; translation initiation factor activity [GO:0003743]; thiol-dependent deubiquitinase [GO:0004843]; protein binding [GO:0005515]; metallopeptidase activity [GO:0008237]; identical protein binding [GO:0042802]; isopeptidase activity [GO:0070122]; deubiquitinase activity [GO:0101005]; translation initiation factor binding [GO:0031369]	; cytosol [GO:0005829]; membrane [GO:0016020]; eukaryotic translation initiation factor 3 complex [GO:0005852]; eukaryotic 43S preinitiation complex [GO:0016282]; eukaryotic 48S preinitiation complex [GO:0033290]; eukaryotic translation initiation factor 3 complex, eIF3m [GO:0071541]
NH_1	1L0222397	Q15149;Q15149-2;Q15149-3;Q15149-4;Q15149-5;Q15149-6;Q15149-7;Q15149-8;Q15149-9	3.795	-0.2662	Plectin;Isoform of Q15149, Isoform 2 of Plectin;Isoform of Q15149, Isoform 3 of Plectin;Isoform of Q15149, Isoform 4 of Plectin;Isoform of Q15149, Isoform 5 of Plectin;Isoform of Q15149, Isoform 6 of Plectin;Isoform of Q15149, Isoform 7 of Plectin;Isoform of Q15149, Isoform 8 of Plectin;Isoform of Q15149, Isoform 9 of Plectin	PLEC;PLEC;PLEC;PLEC;PLEC;PLEC;PLEC;PLEC;PLEC	XT NP B	cell morphogenesis [GO:0000902]; leukocyte migration involved in immune response [GO:0002522]; keratinocyte development [GO:0003334]; negative regulation of protein kinase activity [GO:0006469]; nucleus organization [GO:0006997]; gene expression [GO:0010467]; fibroblast migration [GO:0010761]; T cell chemotaxis [GO:0010818]; skeletal myofibril assembly [GO:0014866]; covalent chromatin modificatio…	dystroglycan binding [GO:0002162]; RNA binding [GO:0003723]; actin binding [GO:0003779]; protein binding [GO:0005515]; ankyrin binding [GO:0030506]; protein self-association [GO:0043621]; cadherin binding [GO:0045296]; structural molecule activity [GO:0005198]; structural constituent of muscle [GO:0008307]; structural constituent of cytoskeleton [GO:0005200]; translation initiation factor activit…	mitochondrial outer membrane [GO:0005741]; cytosol [GO:0005829]; plasma membrane [GO:0005886]; brush border [GO:0005903]; focal adhesion [GO:0005925]; sarcoplasm [GO:0016528]; Z disc [GO:0030018]; hemidesmosome [GO:0030056]; axon [GO:0030424]; dendrite [GO:0030425]; sarcolemma [GO:0042383]; costamere [GO:0043034]; myelin sheath [GO:0043209]; intermediate filament cytoskeleton [GO:0045111]; extrac…
NH_1	1L0222397	A6NH11	3.5935	-0.4677	Glycolipid transfer protein domain-containing protein 2	GLTPD2	XT NP A	ceramide 1-phosphate transport [GO:1902389]; ceramide transport [GO:0035627]; intermembrane lipid transfer [GO:0120009]	ceramide 1-phosphate binding [GO:1902387]; ceramide 1-phosphate transfer activity [GO:1902388]	membrane [GO:0016020]; cytosol [GO:0005829]
NH_1	1L0222397	P00480	4.142	0.0808	Ornithine transcarbamylase, mitochondrial	OTC	XT NP B	urea cycle [GO:0000050]; liver development [GO:0001889]; ornithine catabolic process [GO:0006593]; midgut development [GO:0007494]; response to zinc ion [GO:0010043]; citrulline biosynthetic process [GO:0019240]; response to insulin [GO:0032868]; response to xenobiotic stimulus [GO:0009410]; anion homeostasis [GO:0055081]; response to biotin [GO:0070781]; ammonium homeostasis [GO:0097272]; argini…	ornithine carbamoyltransferase activity [GO:0004585]; phospholipid binding [GO:0005543]; amino acid binding [GO:0016597]; phosphate ion binding [GO:0042301]; identical protein binding [GO:0042802]	mitochondrion [GO:0005739]; mitochondrial inner membrane [GO:0005743]; mitochondrial matrix [GO:0005759]; intracellular membrane-bounded organelle [GO:0043231]
NH_1	1L0222397	Q00536;Q00536-2;Q00536-3	4.3839	0.3227	Cyclin-dependent kinase 16;Isoform of Q00536, Isoform 2 of Cyclin-dependent kinase 16;Isoform of Q00536, Isoform 3 of Cyclin-dependent kinase 16	CDK16;CDK16;CDK16	XT NP B	exocytosis [GO:0006887]; spermatogenesis [GO:0007283]; growth hormone secretion [GO:0030252]; neuron projection development [GO:0031175]; regulation of cell cycle [GO:0051726]; regulation of insulin secretion involved in cellular response to glucose stimulus [GO:0061178]; protein phosphorylation [GO:0006468]; regulation of transcription involved in G1/S transition of mitotic cell cycle [GO:000008…	protein serine/threonine kinase activity [GO:0004674]; cyclin-dependent protein serine/threonine kinase activity [GO:0004693]; protein binding [GO:0005515]; ATP binding [GO:0005524]; protein serine kinase activity [GO:0106310]; protein threonine kinase activity [GO:0106311]; translation initiation factor activity [GO:0003743]; thiol-dependent deubiquitinase [GO:0004843]; protein binding [GO:00055…	synaptic vesicle [GO:0008021]; cytoplasm [GO:0005737]; cytosol [GO:0005829]; plasma membrane [GO:0005886]; microtubule cytoskeleton [GO:0015630]; extrinsic component of cytoplasmic side of plasma membrane [GO:0031234]; neuron projection [GO:0043005]; nucleus [GO:0005634]; cytosol [GO:0005829]; membrane [GO:0016020]; eukaryotic translation initiation factor 3 complex [GO:0005852]; eukaryotic 43S p…
NH_1	1L0222397	Q14974	3.7984	-0.2628	Importin subunit beta-1	KPNB1	XT NP B	protein import into nucleus [GO:0006606]; NLS-bearing protein import into nucleus [GO:0006607]; ribosomal protein import into nucleus [GO:0006610]; mitotic chromosome movement towards spindle pole [GO:0007079]; mitotic metaphase plate congression [GO:0007080]; astral microtubule organization [GO:0030953]; Ran protein signal transduction [GO:0031291]; establishment of mitotic spindle localization …	RNA binding [GO:0003723]; protein binding [GO:0005515]; zinc ion binding [GO:0008270]; enzyme binding [GO:0019899]; protein domain specific binding [GO:0019904]; small GTPase binding [GO:0031267]; Hsp90 protein binding [GO:0051879]; importin-alpha family protein binding [GO:0061676]; nuclear import signal receptor activity [GO:0061608]; nuclear localization sequence binding [GO:0008139]	extracellular region [GO:0005576]; nuclear envelope [GO:0005635]; nucleoplasm [GO:0005654]; cytosol [GO:0005829]; cytoplasmic stress granule [GO:0010494]; membrane [GO:0016020]; nuclear membrane [GO:0031965]; specific granule lumen [GO:0035580]; extracellular exosome [GO:0070062]; endoplasmic reticulum tubular network [GO:0071782]; ficolin-1-rich granule lumen [GO:1904813]; nuclear pore [GO:00056…
NH_1	1L0222397	Q16643;Q16643-3	4.063	0.0018	Drebrin;Isoform of Q16643, Isoform 3 of Drebrin	DBN1;DBN1	XT NP B	in utero embryonic development [GO:0001701]; actin filament organization [GO:0007015]; cell communication by chemical coupling [GO:0010643]; cell communication by electrical coupling [GO:0010644]; positive regulation of synaptic plasticity [GO:0031915]; maintenance of protein location in cell [GO:0032507]; regulation of neuronal synaptic plasticity [GO:0048168]; regulation of dendrite development…	actin binding [GO:0003779]; protein binding [GO:0005515]; profilin binding [GO:0005522]; cadherin binding [GO:0045296]; actin filament binding [GO:0051015]; translation initiation factor activity [GO:0003743]; thiol-dependent deubiquitinase [GO:0004843]; protein binding [GO:0005515]; metallopeptidase activity [GO:0008237]; identical protein binding [GO:0042802]; isopeptidase activity [GO:0070122]…	cytoplasm [GO:0005737]; cytosol [GO:0005829]; cytoskeleton [GO:0005856]; gap junction [GO:0005921]; actin cytoskeleton [GO:0015629]; dendrite [GO:0030425]; growth cone [GO:0030426]; cortical cytoskeleton [GO:0030863]; actomyosin [GO:0042641]; glutamatergic synapse [GO:0098978]; postsynaptic cytosol [GO:0099524]; site of polarized growth [GO:0030427]; plasma membrane [GO:0005886]; lamellipodium [G…
NH_1	1L0222397	O60701;O60701-2	3.6815	-0.3797	UDP-glucose 6-dehydrogenase;Isoform of O60701, Isoform 2 of UDP-glucose 6-dehydrogenase	UGDH;UGDH	XT NP A	gastrulation with mouth forming second [GO:0001702]; carbohydrate metabolic process [GO:0005975]; UDP-glucuronate biosynthetic process [GO:0006065]; heparan sulfate proteoglycan biosynthetic process [GO:0015012]; chondroitin sulfate biosynthetic process [GO:0030206]; protein hexamerization [GO:0034214]; neuron development [GO:0048666]; glycosaminoglycan biosynthetic process [GO:0006024]; formatio…	UDP-glucose 6-dehydrogenase activity [GO:0003979]; identical protein binding [GO:0042802]; NAD binding [GO:0051287]; translation initiation factor activity [GO:0003743]; thiol-dependent deubiquitinase [GO:0004843]; protein binding [GO:0005515]; metallopeptidase activity [GO:0008237]; identical protein binding [GO:0042802]; isopeptidase activity [GO:0070122]; deubiquitinase activity [GO:0101005]; …	nucleoplasm [GO:0005654]; cytosol [GO:0005829]; extracellular exosome [GO:0070062]; nucleus [GO:0005634]; cytosol [GO:0005829]; membrane [GO:0016020]; eukaryotic translation initiation factor 3 complex [GO:0005852]; eukaryotic 43S preinitiation complex [GO:0016282]; eukaryotic 48S preinitiation complex [GO:0033290]; eukaryotic translation initiation factor 3 complex, eIF3m [GO:0071541]
NH_1	1L0222397	Q14141;Q14141-2;Q14141-4	4.5654	0.5042	Septin-6;Isoform of Q14141, Isoform I of Septin-6;Isoform of Q14141, Isoform V of Septin-6	SEPTIN6;SEPTIN6;SEPTIN6	XT NP A	mitotic cytokinesis [GO:0000281]; spermatogenesis [GO:0007283]; cell differentiation [GO:0030154]; cytoskeleton-dependent cytokinesis [GO:0061640]; cellular protein localization [GO:0034613]; cilium assembly [GO:0060271]; formation of cytoplasmic translation initiation complex [GO:0001732]; translational initiation [GO:0006413]; protein deubiquitination [GO:0016579]; IRES-dependent viral translat…	protein binding [GO:0005515]; GTP binding [GO:0005525]; GTPase activity [GO:0003924]; molecular adaptor activity [GO:0060090]; translation initiation factor activity [GO:0003743]; thiol-dependent deubiquitinase [GO:0004843]; protein binding [GO:0005515]; metallopeptidase activity [GO:0008237]; identical protein binding [GO:0042802]; isopeptidase activity [GO:0070122]; deubiquitinase activity [GO:…	kinetochore [GO:0000776]; spindle [GO:0005819]; synaptic vesicle [GO:0008021]; midbody [GO:0030496]; cleavage furrow [GO:0032154]; septin collar [GO:0032173]; axon terminus [GO:0043679]; sperm annulus [GO:0097227]; septin complex [GO:0031105]; microtubule cytoskeleton [GO:0015630]; cell division site [GO:0032153]; septin ring [GO:0005940]; cytosol [GO:0005829]; membrane [GO:0016020]; eukaryotic t…
NH_1	1L0222397	Q9UIB8;Q9UIB8-2;Q9UIB8-3;Q9UIB8-4;Q9UIB8-5;Q9UIB8-6	3.4036	-0.6576	SLAM family member 5;Isoform of Q9UIB8, Isoform 2 of SLAM family member 5;Isoform of Q9UIB8, Isoform 3 of SLAM family member 5;Isoform of Q9UIB8, Isoform 4 of SLAM family member 5;Isoform of Q9UIB8, Isoform 5 of SLAM family member 5;Isoform of Q9UIB8, Isoform 6 of SLAM family member 5	CD84;CD84;CD84;CD84;CD84;CD84	XT NP A	adaptive immune response [GO:0002250]; autophagy [GO:0006914]; defense response [GO:0006952]; homophilic cell adhesion via plasma membrane adhesion molecules [GO:0007156]; negative regulation of granulocyte macrophage colony-stimulating factor production [GO:0032685]; negative regulation of interleukin-18 production [GO:0032701]; negative regulation of mast cell activation [GO:0033004]; negative …	protein binding [GO:0005515]; identical protein binding [GO:0042802]; translation initiation factor activity [GO:0003743]; thiol-dependent deubiquitinase [GO:0004843]; protein binding [GO:0005515]; metallopeptidase activity [GO:0008237]; identical protein binding [GO:0042802]; isopeptidase activity [GO:0070122]; deubiquitinase activity [GO:0101005]; translation initiation factor binding [GO:00313…	plasma membrane [GO:0005886]; integral component of plasma membrane [GO:0005887]; intracellular membrane-bounded organelle [GO:0043231]; external side of plasma membrane [GO:0009897]; cytosol [GO:0005829]; membrane [GO:0016020]; eukaryotic translation initiation factor 3 complex [GO:0005852]; eukaryotic 43S preinitiation complex [GO:0016282]; eukaryotic 48S preinitiation complex [GO:0033290]; euk…
NH_1	1L0222397	Q9Y295	3.5617	-0.4995	Developmentally-regulated GTP-binding protein 1	DRG1	XT NP A	transcription, DNA-templated [GO:0006351]; multicellular organism development [GO:0007275]; positive regulation of microtubule polymerization [GO:0031116]; regulation of mitotic spindle assembly [GO:1901673]; cytoplasmic translation [GO:0002181]	GTPase activity [GO:0003924]; protein binding [GO:0005515]; microtubule binding [GO:0008017]; transcription factor binding [GO:0008134]; potassium ion binding [GO:0030955]; identical protein binding [GO:0042802]; GTP binding [GO:0005525]	nucleus [GO:0005634]; cytoplasm [GO:0005737]; cytosol [GO:0005829]; membrane [GO:0016020]; nuclear body [GO:0016604]; polysome [GO:0005844]
NH_1	1L0222397	Q15109;Q15109-10;Q15109-3;Q15109-8;Q15109-9	3.9142	-0.147	Advanced glycosylation end product-specific receptor;Isoform of Q15109, Isoform 10 of Advanced glycosylation end product-specific receptor;Isoform of Q15109, Isoform 3 of Advanced glycosylation end product-specific receptor;Isoform of Q15109, Isoform 8 of Advanced glycosylation end product-specific receptor;Isoform of Q15109, Isoform 9 of Advanced glycosylation end product-specific receptor	AGER;AGER;AGER;AGER;AGER	XT NP A	response to hypoxia [GO:0001666]; microglial cell activation [GO:0001774]; regulation of T cell mediated cytotoxicity [GO:0001914]; positive regulation of protein phosphorylation [GO:0001934]; endocytosis [GO:0006897]; inflammatory response [GO:0006954]; cell surface receptor signaling pathway [GO:0007166]; learning or memory [GO:0007611]; response to wounding [GO:0009611]; glucose mediated signa…	amyloid-beta binding [GO:0001540]; transmembrane signaling receptor activity [GO:0004888]; scavenger receptor activity [GO:0005044]; protein binding [GO:0005515]; signaling receptor activity [GO:0038023]; identical protein binding [GO:0042802]; S100 protein binding [GO:0044548]; protein-containing complex binding [GO:0044877]; advanced glycation end-product receptor activity [GO:0050785]; transla…	fibrillar center [GO:0001650]; extracellular region [GO:0005576]; plasma membrane [GO:0005886]; integral component of plasma membrane [GO:0005887]; cell surface [GO:0009986]; apical plasma membrane [GO:0016324]; cell junction [GO:0030054]; postsynapse [GO:0098794]; cytosol [GO:0005829]; membrane [GO:0016020]; eukaryotic translation initiation factor 3 complex [GO:0005852]; eukaryotic 43S preiniti…
NH_1	1L0222397	Q96J92;Q96J92-2;Q96J92-3;Q9H4A3;Q9H4A3-2;Q9H4A3-5;Q9H4A3-6;Q9H4A3-7;Q9Y3S1;Q9Y3S1-2;Q9Y3S1-3;Q9Y3S1-4	3.6193	-0.4419	Serine/threonine-protein kinase WNK4;Isoform of Q96J92, Isoform 2 of Serine/threonine-protein kinase WNK4;Isoform of Q96J92, Isoform 3 of Serine/threonine-protein kinase WNK4;Serine/threonine-protein kinase WNK1;Isoform of Q9H4A3, Isoform 2 of Serine/threonine-protein kinase WNK1;Isoform of Q9H4A3, Isoform 4 of Serine/threonine-protein kinase WNK1;Isoform of Q9H4A3, Isoform 5 of Serine/threonine-…	WNK4;WNK4;WNK4;WNK1;WNK1;WNK1;WNK1;WNK1;WNK2;WNK2;WNK2;WNK2	XT NP A	protein phosphorylation [GO:0006468]; ion transport [GO:0006811]; chloride transport [GO:0006821]; protein localization [GO:0008104]; negative regulation of sodium ion transport [GO:0010766]; intracellular signal transduction [GO:0035556]; regulation of cellular process [GO:0050794]; ion homeostasis [GO:0050801]; renal sodium ion absorption [GO:0070294]; distal tubule morphogenesis [GO:0072156]; …	protein serine/threonine kinase activity [GO:0004674]; protein binding [GO:0005515]; ATP binding [GO:0005524]; chloride channel inhibitor activity [GO:0019869]; protein serine kinase activity [GO:0106310]; protein threonine kinase activity [GO:0106311]; potassium channel inhibitor activity [GO:0019870]; translation initiation factor activity [GO:0003743]; thiol-dependent deubiquitinase [GO:000484…	cytosol [GO:0005829]; bicellular tight junction [GO:0005923]; membrane [GO:0016020]; cytoplasm [GO:0005737]; cytosol [GO:0005829]; membrane [GO:0016020]; eukaryotic translation initiation factor 3 complex [GO:0005852]; eukaryotic 43S preinitiation complex [GO:0016282]; eukaryotic 48S preinitiation complex [GO:0033290]; eukaryotic translation initiation factor 3 complex, eIF3m [GO:0071541]; cytoso…
NH_1	1L0222397	P19525	3.3181	-0.7431	Interferon-induced, double-stranded RNA-activated protein kinase	EIF2AK2	XT NP A	positive regulation of cytokine production [GO:0001819]; translation [GO:0006412]; protein phosphorylation [GO:0006468]; negative regulation of cell population proliferation [GO:0008285]; response to virus [GO:0009615]; regulation of translational initiation by eIF2 alpha phosphorylation [GO:0010998]; negative regulation of translation [GO:0017148]; peptidyl-tyrosine phosphorylation [GO:0018108];…	RNA binding [GO:0003723]; double-stranded RNA binding [GO:0003725]; protein kinase activity [GO:0004672]; protein serine/threonine kinase activity [GO:0004674]; eukaryotic translation initiation factor 2alpha kinase activity [GO:0004694]; transmembrane receptor protein tyrosine kinase activity [GO:0004714]; non-membrane spanning protein tyrosine kinase activity [GO:0004715]; protein binding [GO:0…	nucleus [GO:0005634]; cytoplasm [GO:0005737]; cytosol [GO:0005829]; ribosome [GO:0005840]; membrane [GO:0016020]; perinuclear region of cytoplasm [GO:0048471]
NH_1	1L0222397	Q9H0B8	3.7301	-0.3311	Cysteine-rich secretory protein LCCL domain-containing 2	CRISPLD2	XT NP A	extracellular matrix organization [GO:0030198]; lung development [GO:0030324]; face morphogenesis [GO:0060325]	heparin binding [GO:0008201]; glycosaminoglycan binding [GO:0005539]	extracellular region [GO:0005576]; transport vesicle [GO:0030133]; extracellular matrix [GO:0031012]; secretory granule lumen [GO:0034774]; extracellular exosome [GO:0070062]; ficolin-1-rich granule lumen [GO:1904813]; extracellular space [GO:0005615]
NH_1	1L0222397	Q15848	3.5892	-0.472	Adiponectin	ADIPOQ	XT NP B	negative regulation of low-density lipoprotein receptor activity [GO:1905598]; response to hypoxia [GO:0001666]; positive regulation of protein phosphorylation [GO:0001934]; glucose metabolic process [GO:0006006]; generation of precursor metabolites and energy [GO:0006091]; fatty acid beta-oxidation [GO:0006635]; signal transduction [GO:0007165]; response to nutrient [GO:0007584]; circadian rhyth…	signaling receptor binding [GO:0005102]; cytokine activity [GO:0005125]; hormone activity [GO:0005179]; extracellular matrix structural constituent [GO:0005201]; protein binding [GO:0005515]; sialic acid binding [GO:0033691]; identical protein binding [GO:0042802]; protein homodimerization activity [GO:0042803]	extracellular region [GO:0005576]; extracellular space [GO:0005615]; endoplasmic reticulum [GO:0005783]; cell surface [GO:0009986]; collagen trimer [GO:0005581]; collagen-containing extracellular matrix [GO:0062023]
NH_1	1L0222397	P60891	3.5227	-0.5385	Ribose-phosphate pyrophosphokinase 1	PRPS1	XT NP A	5-phosphoribose 1-diphosphate biosynthetic process [GO:0006015]; purine nucleobase metabolic process [GO:0006144]; purine nucleotide biosynthetic process [GO:0006164]; pyrimidine nucleotide biosynthetic process [GO:0006221]; nervous system development [GO:0007399]; nucleoside metabolic process [GO:0009116]; ribonucleoside monophosphate biosynthetic process [GO:0009156]; phosphorylation [GO:001631…	magnesium ion binding [GO:0000287]; ribose phosphate diphosphokinase activity [GO:0004749]; protein binding [GO:0005515]; ATP binding [GO:0005524]; kinase activity [GO:0016301]; identical protein binding [GO:0042802]; protein homodimerization activity [GO:0042803]	cytosol [GO:0005829]; cytoplasm [GO:0005737]; ribose phosphate diphosphokinase complex [GO:0002189]
NH_1	1L0222397	P39060;P39060-1;P39060-2	4.8619	0.8007	Collagen alpha-1(XVIII) chain;Isoform of P39060, Isoform 2 of Collagen alpha-1(XVIII) chain;Isoform of P39060, Isoform 3 of Collagen alpha-1(XVIII) chain	COL18A1;COL18A1;COL18A1	XT NP B	cell adhesion [GO:0007155]; visual perception [GO:0007601]; negative regulation of cell population proliferation [GO:0008285]; animal organ morphogenesis [GO:0009887]; response to xenobiotic stimulus [GO:0009410]; response to hydrostatic pressure [GO:0051599]; extracellular matrix organization [GO:0030198]; angiogenesis [GO:0001525]; endothelial cell morphogenesis [GO:0001886]; formation of cytop…	extracellular matrix structural constituent conferring tensile strength [GO:0030020]; metal ion binding [GO:0046872]; extracellular matrix structural constituent [GO:0005201]; translation initiation factor activity [GO:0003743]; thiol-dependent deubiquitinase [GO:0004843]; protein binding [GO:0005515]; metallopeptidase activity [GO:0008237]; identical protein binding [GO:0042802]; isopeptidase ac…	collagen-containing extracellular matrix [GO:0062023]; extracellular region [GO:0005576]; basement membrane [GO:0005604]; extracellular space [GO:0005615]; endoplasmic reticulum lumen [GO:0005788]; extracellular exosome [GO:0070062]; collagen trimer [GO:0005581]; extracellular matrix [GO:0031012]; cytosol [GO:0005829]; membrane [GO:0016020]; eukaryotic translation initiation factor 3 complex [GO:…
NH_1	1L0222397	P00352	4.291	0.2298	Aldehyde dehydrogenase 1A1	ALDH1A1	XT NP B	retinoid metabolic process [GO:0001523]; cellular aldehyde metabolic process [GO:0006081]; gamma-aminobutyric acid biosynthetic process [GO:0009449]; fructosamine catabolic process [GO:0030392]; maintenance of lens transparency [GO:0036438]; retinol metabolic process [GO:0042572]; regulation of catalytic activity [GO:0050790]; cellular detoxification of aldehyde [GO:0110095]; negative regulation …	retinal dehydrogenase activity [GO:0001758]; aldehyde dehydrogenase (NAD+) activity [GO:0004029]; GTPase activator activity [GO:0005096]; androgen binding [GO:0005497]; protein binding [GO:0005515]; aminobutyraldehyde dehydrogenase activity [GO:0019145]; NAD binding [GO:0051287]; 3-deoxyglucosone dehydrogenase activity [GO:0106373]; benzaldehyde dehydrogenase (NAD+) activity [GO:0018479]	cytoplasm [GO:0005737]; cytosol [GO:0005829]; axon [GO:0030424]; synapse [GO:0045202]; extracellular exosome [GO:0070062]
NH_1	1L0222397	O15371;O15371-2;O15371-3	3.4512	-0.61	Eukaryotic translation initiation factor 3 subunit D;Isoform of O15371, Isoform 2 of Eukaryotic translation initiation factor 3 subunit D;Isoform of O15371, Isoform 3 of Eukaryotic translation initiation factor 3 subunit D	EIF3D;EIF3D;EIF3D	XT NP A	formation of cytoplasmic translation initiation complex [GO:0001732]; cap-dependent translational initiation [GO:0002191]; translational initiation [GO:0006413]; positive regulation of translation [GO:0045727]; IRES-dependent viral translational initiation [GO:0075522]; viral translational termination-reinitiation [GO:0075525]; positive regulation of mRNA binding [GO:1902416]; formation of cytopl…	translation initiation factor activity [GO:0003743]; RNA binding [GO:0003723]; protein binding [GO:0005515]; mRNA cap binding [GO:0098808]; translation initiation factor activity [GO:0003743]; thiol-dependent deubiquitinase [GO:0004843]; protein binding [GO:0005515]; metallopeptidase activity [GO:0008237]; identical protein binding [GO:0042802]; isopeptidase activity [GO:0070122]; deubiquitinase …	cytosol [GO:0005829]; membrane [GO:0016020]; eukaryotic translation initiation factor 3 complex [GO:0005852]; eukaryotic 43S preinitiation complex [GO:0016282]; eukaryotic 48S preinitiation complex [GO:0033290]; eukaryotic translation initiation factor 3 complex, eIF3m [GO:0071541]; cytosol [GO:0005829]; membrane [GO:0016020]; eukaryotic translation initiation factor 3 complex [GO:0005852]; eukar…
NH_1	1L0222397	P06276	3.699	-0.3622	Cholinesterase	BCHE	XT NP B	learning [GO:0007612]; negative regulation of cell population proliferation [GO:0008285]; neuroblast differentiation [GO:0014016]; choline metabolic process [GO:0019695]; response to xenobiotic stimulus [GO:0009410]; response to alkaloid [GO:0043279]; cocaine metabolic process [GO:0050783]; negative regulation of synaptic transmission [GO:0050805]; response to glucocorticoid [GO:0051384]; respons…	amyloid-beta binding [GO:0001540]; catalytic activity [GO:0003824]; acetylcholinesterase activity [GO:0003990]; cholinesterase activity [GO:0004104]; protein binding [GO:0005515]; hydrolase activity, acting on ester bonds [GO:0016788]; enzyme binding [GO:0019899]; choline binding [GO:0033265]; identical protein binding [GO:0042802]; carboxylic ester hydrolase activity [GO:0052689]	extracellular region [GO:0005576]; nuclear envelope lumen [GO:0005641]; endoplasmic reticulum lumen [GO:0005788]; membrane [GO:0016020]; blood microparticle [GO:0072562]; extracellular space [GO:0005615]; plasma membrane [GO:0005886]
NH_1	1L0222397	Q9UGM5	4.1205	0.0594	Fetuin-B	FETUB	XT NP A	single fertilization [GO:0007338]; binding of sperm to zona pellucida [GO:0007339]; biological_process [GO:0008150]; negative regulation of endopeptidase activity [GO:0010951]	molecular_function [GO:0003674]; cysteine-type endopeptidase inhibitor activity [GO:0004869]; protein binding [GO:0005515]; metalloendopeptidase inhibitor activity [GO:0008191]; endopeptidase inhibitor activity [GO:0004866]	extracellular exosome [GO:0070062]; extracellular region [GO:0005576]
NH_1	1L0222397	P24666	3.891	-0.1702	Low molecular weight phosphotyrosine protein phosphatase	ACP1	XT NP B	peptidyl-tyrosine dephosphorylation [GO:0035335]	acid phosphatase activity [GO:0003993]; non-membrane spanning protein tyrosine phosphatase activity [GO:0004726]; protein binding [GO:0005515]; protein tyrosine phosphatase activity [GO:0004725]	cytoplasm [GO:0005737]; cytosol [GO:0005829]; cytoplasmic side of plasma membrane [GO:0009898]; sarcolemma [GO:0042383]; extracellular exosome [GO:0070062]
NH_1	1L0222397	P63092;P63092-2;P63092-3;P63092-4;Q5JWF2;Q5JWF2-2	3.4451	-0.6161	Isoform of Q5JWF2, Guanine nucleotide-binding protein G(s) subunit alpha isoforms short;Isoform of Q5JWF2, Isoform Gnas-2 of Guanine nucleotide-binding protein G(s) subunit alpha isoforms short;Isoform of Q5JWF2, Isoform 3 of Guanine nucleotide-binding protein G(s) subunit alpha isoforms short;Isoform of Q5JWF2, Isoform 4 of Guanine nucleotide-binding protein G(s) subunit alpha isoforms short;Gua…	GNAS;GNAS;GNAS;GNAS;GNAS;GNAS	XT NP A	; formation of cytoplasmic translation initiation complex [GO:0001732]; translational initiation [GO:0006413]; protein deubiquitination [GO:0016579]; IRES-dependent viral translational initiation [GO:0075522]; formation of cytoplasmic translation initiation complex [GO:0001732]; translational initiation [GO:0006413]; protein deubiquitination [GO:0016579]; IRES-dependent viral translational initia…	; translation initiation factor activity [GO:0003743]; thiol-dependent deubiquitinase [GO:0004843]; protein binding [GO:0005515]; metallopeptidase activity [GO:0008237]; identical protein binding [GO:0042802]; isopeptidase activity [GO:0070122]; deubiquitinase activity [GO:0101005]; translation initiation factor binding [GO:0031369]; translation initiation factor activity [GO:0003743]; thiol-depe…	; cytosol [GO:0005829]; membrane [GO:0016020]; eukaryotic translation initiation factor 3 complex [GO:0005852]; eukaryotic 43S preinitiation complex [GO:0016282]; eukaryotic 48S preinitiation complex [GO:0033290]; eukaryotic translation initiation factor 3 complex, eIF3m [GO:0071541]; cytosol [GO:0005829]; membrane [GO:0016020]; eukaryotic translation initiation factor 3 complex [GO:0005852]; euk…
NH_1	1L0222397	P07741;P07741-2	4.196	0.1348	Adenine phosphoribosyltransferase;Isoform of P07741, Isoform 2 of Adenine phosphoribosyltransferase	APRT;APRT	XT NP A	purine ribonucleoside salvage [GO:0006166]; lactation [GO:0007595]; grooming behavior [GO:0007625]; IMP salvage [GO:0032264]; cellular response to insulin stimulus [GO:0032869]; AMP salvage [GO:0044209]; adenine salvage [GO:0006168]; formation of cytoplasmic translation initiation complex [GO:0001732]; translational initiation [GO:0006413]; protein deubiquitination [GO:0016579]; IRES-dependent vi…	protein binding [GO:0005515]; AMP binding [GO:0016208]; adenine binding [GO:0002055]; adenine phosphoribosyltransferase activity [GO:0003999]; translation initiation factor activity [GO:0003743]; thiol-dependent deubiquitinase [GO:0004843]; protein binding [GO:0005515]; metallopeptidase activity [GO:0008237]; identical protein binding [GO:0042802]; isopeptidase activity [GO:0070122]; deubiquitina…	extracellular region [GO:0005576]; nucleoplasm [GO:0005654]; cytoplasm [GO:0005737]; cytosol [GO:0005829]; secretory granule lumen [GO:0034774]; extracellular exosome [GO:0070062]; cytosol [GO:0005829]; membrane [GO:0016020]; eukaryotic translation initiation factor 3 complex [GO:0005852]; eukaryotic 43S preinitiation complex [GO:0016282]; eukaryotic 48S preinitiation complex [GO:0033290]; eukary…
NH_1	1L0222397	P36969;P36969-2	3.8153	-0.2459	Phospholipid hydroperoxide glutathione peroxidase;Isoform of P36969, Isoform Cytoplasmic of Phospholipid hydroperoxide glutathione peroxidase	GPX4;GPX4	XT NP B	chromatin organization [GO:0006325]; phospholipid metabolic process [GO:0006644]; glutathione metabolic process [GO:0006749]; response to oxidative stress [GO:0006979]; spermatogenesis [GO:0007283]; aging [GO:0007568]; arachidonic acid metabolic process [GO:0019369]; lipoxygenase pathway [GO:0019372]; response to estradiol [GO:0032355]; long-chain fatty acid biosynthetic process [GO:0042759]; reg…	glutathione peroxidase activity [GO:0004602]; protein binding [GO:0005515]; selenium binding [GO:0008430]; identical protein binding [GO:0042802]; phospholipid-hydroperoxide glutathione peroxidase activity [GO:0047066]; peroxidase activity [GO:0004601]; translation initiation factor activity [GO:0003743]; thiol-dependent deubiquitinase [GO:0004843]; protein binding [GO:0005515]; metallopeptidase …	nucleus [GO:0005634]; nuclear envelope [GO:0005635]; cytosol [GO:0005829]; extracellular exosome [GO:0070062]; protein-containing complex [GO:0032991]; mitochondrion [GO:0005739]; cytosol [GO:0005829]; membrane [GO:0016020]; eukaryotic translation initiation factor 3 complex [GO:0005852]; eukaryotic 43S preinitiation complex [GO:0016282]; eukaryotic 48S preinitiation complex [GO:0033290]; eukaryo…
NH_1	1L0222397	Q9H8W4	4.047	-0.0142	Pleckstrin homology domain-containing family F member 2	PLEKHF2	XT NP A	protein transport [GO:0015031]	protein binding [GO:0005515]; metal ion binding [GO:0046872]; phosphatidylinositol binding [GO:0035091]	endoplasmic reticulum [GO:0005783]; transport vesicle [GO:0030133]; early endosome membrane [GO:0031901]
NH_1	1L0222397	Q9HC35;Q9HC35-2	3.5221	-0.5391	Echinoderm microtubule-associated protein-like 4;Isoform of Q9HC35, Isoform 2 of Echinoderm microtubule-associated protein-like 4	EML4;EML4	XT NP A	mitotic cell cycle [GO:0000278]; microtubule-based process [GO:0007017]; mitotic metaphase plate congression [GO:0007080]; attachment of spindle microtubules to kinetochore [GO:0008608]; cell division [GO:0051301]; microtubule cytoskeleton organization [GO:0000226]; formation of cytoplasmic translation initiation complex [GO:0001732]; translational initiation [GO:0006413]; protein deubiquitinatio…	molecular_function [GO:0003674]; protein binding [GO:0005515]; alpha-tubulin binding [GO:0043014]; beta-tubulin binding [GO:0048487]; microtubule binding [GO:0008017]; translation initiation factor activity [GO:0003743]; thiol-dependent deubiquitinase [GO:0004843]; protein binding [GO:0005515]; metallopeptidase activity [GO:0008237]; identical protein binding [GO:0042802]; isopeptidase activity […	cytoplasm [GO:0005737]; microtubule organizing center [GO:0005815]; cytosol [GO:0005829]; microtubule [GO:0005874]; membrane [GO:0016020]; midbody [GO:0030496]; mitotic spindle [GO:0072686]; cytosol [GO:0005829]; membrane [GO:0016020]; eukaryotic translation initiation factor 3 complex [GO:0005852]; eukaryotic 43S preinitiation complex [GO:0016282]; eukaryotic 48S preinitiation complex [GO:003329…
NH_1	1L0222397	Q96FZ7	4.185	0.1238	Charged multivesicular body protein 6	CHMP6	XT NP A	regulation of exosomal secretion [GO:1903541]; nucleus organization [GO:0006997]; mitotic metaphase plate congression [GO:0007080]; negative regulation of epidermal growth factor-activated receptor activity [GO:0007175]; protein transport [GO:0015031]; macroautophagy [GO:0016236]; multivesicular body assembly [GO:0036258]; viral budding via host ESCRT complex [GO:0039702]; regulation of protein c…	protein binding [GO:0005515]; protein-containing complex binding [GO:0044877]; protein N-terminus binding [GO:0047485]	cytosol [GO:0005829]; endosome membrane [GO:0010008]; membrane [GO:0016020]; late endosome membrane [GO:0031902]; extracellular exosome [GO:0070062]; ESCRT III complex [GO:0000815]; multivesicular body [GO:0005771]
NH_1	1L0222397	P31327;P31327-3	3.7447	-0.3165	Carbamoyl-phosphate synthase [ammonia], mitochondrial;Isoform of P31327, Isoform 3 of Carbamoyl-phosphate synthase [ammonia], mitochondrial	CPS1;CPS1	XT NP B	urea cycle [GO:0000050]; 'de novo' pyrimidine nucleobase biosynthetic process [GO:0006207]; proteolysis [GO:0006508]; midgut development [GO:0007494]; response to toxic substance [GO:0009636]; response to zinc ion [GO:0010043]; response to amine [GO:0014075]; citrulline biosynthetic process [GO:0019240]; triglyceride catabolic process [GO:0019433]; response to food [GO:0032094]; response to lipop…	carbamoyl-phosphate synthase (ammonia) activity [GO:0004087]; carbamoyl-phosphate synthase (glutamine-hydrolyzing) activity [GO:0004088]; endopeptidase activity [GO:0004175]; calcium ion binding [GO:0005509]; protein binding [GO:0005515]; ATP binding [GO:0005524]; phospholipid binding [GO:0005543]; glutamate binding [GO:0016595]; protein-containing complex binding [GO:0044877]; modified amino aci…	nucleolus [GO:0005730]; mitochondrial inner membrane [GO:0005743]; mitochondrial matrix [GO:0005759]; mitochondrial nucleoid [GO:0042645]; protein-containing complex [GO:0032991]; cytoplasm [GO:0005737]; cytosol [GO:0005829]; membrane [GO:0016020]; eukaryotic translation initiation factor 3 complex [GO:0005852]; eukaryotic 43S preinitiation complex [GO:0016282]; eukaryotic 48S preinitiation compl…
NH_1	1L0222397	P17174	4.3324	0.2712	Aspartate aminotransferase, cytoplasmic	GOT1	XT NP B	2-oxoglutarate metabolic process [GO:0006103]; oxaloacetate metabolic process [GO:0006107]; glycerol biosynthetic process [GO:0006114]; aspartate metabolic process [GO:0006531]; aspartate catabolic process [GO:0006533]; glutamate metabolic process [GO:0006536]; Notch signaling pathway [GO:0007219]; response to carbohydrate [GO:0009743]; glutamate catabolic process to aspartate [GO:0019550]; gluta…	L-aspartate:2-oxoglutarate aminotransferase activity [GO:0004069]; phosphatidylserine decarboxylase activity [GO:0004609]; pyridoxal phosphate binding [GO:0030170]; carboxylic acid binding [GO:0031406]; L-cysteine:2-oxoglutarate aminotransferase activity [GO:0047801]	nucleus [GO:0005634]; nucleoplasm [GO:0005654]; cytoplasm [GO:0005737]; lysosome [GO:0005764]; cytosol [GO:0005829]; axon terminus [GO:0043679]; extracellular exosome [GO:0070062]
NH_1	1L0222397	P18124	3.549	-0.5122	60S ribosomal protein L7	RPL7	XT NP A	cytoplasmic translation [GO:0002181]; rRNA processing [GO:0006364]; translation [GO:0006412]; ribosomal large subunit biogenesis [GO:0042273]; maturation of LSU-rRNA from tricistronic rRNA transcript (SSU-rRNA, 5.8S rRNA, LSU-rRNA) [GO:0000463]	DNA binding [GO:0003677]; RNA binding [GO:0003723]; mRNA binding [GO:0003729]; structural constituent of ribosome [GO:0003735]; protein binding [GO:0005515]; identical protein binding [GO:0042802]	postsynaptic density [GO:0014069]; nucleus [GO:0005634]; nucleolus [GO:0005730]; cytoplasm [GO:0005737]; cytosol [GO:0005829]; focal adhesion [GO:0005925]; membrane [GO:0016020]; cytosolic ribosome [GO:0022626]; cytosolic large ribosomal subunit [GO:0022625]; ribonucleoprotein complex [GO:1990904]
NH_1	1L0222397	P39019	3.9506	-0.1106	40S ribosomal protein S19	RPS19	XT NP B	ribosomal small subunit assembly [GO:0000028]; maturation of SSU-rRNA from tricistronic rRNA transcript (SSU-rRNA, 5.8S rRNA, LSU-rRNA) [GO:0000462]; cytoplasmic translation [GO:0002181]; monocyte chemotaxis [GO:0002548]; rRNA processing [GO:0006364]; translation [GO:0006412]; nucleolus organization [GO:0007000]; response to extracellular stimulus [GO:0009991]; erythrocyte differentiation [GO:003…	RNA binding [GO:0003723]; structural constituent of ribosome [GO:0003735]; protein binding [GO:0005515]; fibroblast growth factor binding [GO:0017134]; protein kinase binding [GO:0019901]; identical protein binding [GO:0042802]	postsynaptic density [GO:0014069]; nucleoplasm [GO:0005654]; nucleolus [GO:0005730]; cytoplasm [GO:0005737]; cytosol [GO:0005829]; ribosome [GO:0005840]; focal adhesion [GO:0005925]; membrane [GO:0016020]; cytosolic ribosome [GO:0022626]; extracellular exosome [GO:0070062]; cytosolic small ribosomal subunit [GO:0022627]
NH_1	1L0222397	P35221;P35221-2	3.5561	-0.5051	Catenin alpha-1;Isoform of P35221, Isoform 2 of Catenin alpha-1	CTNNA1;CTNNA1	XT NP A	ovarian follicle development [GO:0001541]; actin filament organization [GO:0007015]; cell adhesion [GO:0007155]; establishment or maintenance of cell polarity [GO:0007163]; negative regulation of neuroblast proliferation [GO:0007406]; aging [GO:0007568]; male gonad development [GO:0008584]; gap junction assembly [GO:0016264]; axon regeneration [GO:0031103]; cellular protein localization [GO:00346…	RNA binding [GO:0003723]; structural molecule activity [GO:0005198]; protein binding [GO:0005515]; beta-catenin binding [GO:0008013]; vinculin binding [GO:0017166]; identical protein binding [GO:0042802]; gamma-catenin binding [GO:0045295]; cadherin binding [GO:0045296]; actin filament binding [GO:0051015]; translation initiation factor activity [GO:0003743]; thiol-dependent deubiquitinase [GO:00…	acrosomal vesicle [GO:0001669]; cytosol [GO:0005829]; plasma membrane [GO:0005886]; cell-cell junction [GO:0005911]; zonula adherens [GO:0005915]; focal adhesion [GO:0005925]; intercalated disc [GO:0014704]; actin cytoskeleton [GO:0015629]; lamellipodium [GO:0030027]; cell junction [GO:0030054]; intracellular membrane-bounded organelle [GO:0043231]; catenin complex [GO:0016342]; flotillin complex…
NH_1	1L0222397	Q12797-3;Q12797-4	4.476	0.4148	Isoform of Q12797, Isoform 3 of Aspartyl/asparaginyl beta-hydroxylase;Isoform of Q12797, Isoform 4 of Aspartyl/asparaginyl beta-hydroxylase	ASPH;ASPH	XT NP B	; formation of cytoplasmic translation initiation complex [GO:0001732]; translational initiation [GO:0006413]; protein deubiquitination [GO:0016579]; IRES-dependent viral translational initiation [GO:0075522]	; translation initiation factor activity [GO:0003743]; thiol-dependent deubiquitinase [GO:0004843]; protein binding [GO:0005515]; metallopeptidase activity [GO:0008237]; identical protein binding [GO:0042802]; isopeptidase activity [GO:0070122]; deubiquitinase activity [GO:0101005]; translation initiation factor binding [GO:0031369]	; cytosol [GO:0005829]; membrane [GO:0016020]; eukaryotic translation initiation factor 3 complex [GO:0005852]; eukaryotic 43S preinitiation complex [GO:0016282]; eukaryotic 48S preinitiation complex [GO:0033290]; eukaryotic translation initiation factor 3 complex, eIF3m [GO:0071541]
NH_1	1L0222397	O00571;O00571-2	3.9701	-0.0911	ATP-dependent RNA helicase DDX3X;Isoform of O00571, Isoform 2 of ATP-dependent RNA helicase DDX3X	DDX3X;DDX3X	XT NP A	translational initiation [GO:0006413]; chromosome segregation [GO:0007059]; extrinsic apoptotic signaling pathway via death domain receptors [GO:0008625]; response to virus [GO:0009615]; RNA secondary structure unwinding [GO:0010501]; positive regulation of gene expression [GO:0010628]; Wnt signaling pathway [GO:0016055]; negative regulation of translation [GO:0017148]; positive regulation of cel…	DNA binding [GO:0003677]; DNA helicase activity [GO:0003678]; RNA binding [GO:0003723]; RNA helicase activity [GO:0003724]; mRNA binding [GO:0003729]; GTPase activity [GO:0003924]; protein binding [GO:0005515]; ATP binding [GO:0005524]; transcription factor binding [GO:0008134]; poly(A) binding [GO:0008143]; eukaryotic initiation factor 4E binding [GO:0008190]; ATP hydrolysis activity [GO:0016887…	extracellular region [GO:0005576]; nucleus [GO:0005634]; nucleoplasm [GO:0005654]; cytoplasm [GO:0005737]; centrosome [GO:0005813]; cytosol [GO:0005829]; plasma membrane [GO:0005886]; cytoplasmic stress granule [GO:0010494]; lamellipodium [GO:0030027]; cell leading edge [GO:0031252]; secretory granule lumen [GO:0034774]; extracellular exosome [GO:0070062]; ficolin-1-rich granule lumen [GO:1904813…
NH_1	1L0222397	P30050	3.803	-0.2581	60S ribosomal protein L12	RPL12	XT NP A	cytoplasmic translation [GO:0002181]; translation [GO:0006412]	RNA binding [GO:0003723]; structural constituent of ribosome [GO:0003735]; protein binding [GO:0005515]; large ribosomal subunit rRNA binding [GO:0070180]	postsynaptic density [GO:0014069]; cytosol [GO:0005829]; focal adhesion [GO:0005925]; membrane [GO:0016020]; cytosolic ribosome [GO:0022626]; extracellular exosome [GO:0070062]; cytosolic large ribosomal subunit [GO:0022625]; large ribosomal subunit [GO:0015934]
NH_1	1L0222397	A0A3B3ISR2;B4DPQ0;F5H2D0	3.7462	-0.315	Isoform of P00736, Complement subcomponent C1r;Isoform of P00736, Complement subcomponent C1r;Isoform of P00736, Complement subcomponent C1r	C1R;C1R;C1R	XT NP A	; formation of cytoplasmic translation initiation complex [GO:0001732]; translational initiation [GO:0006413]; protein deubiquitination [GO:0016579]; IRES-dependent viral translational initiation [GO:0075522]; formation of cytoplasmic translation initiation complex [GO:0001732]; translational initiation [GO:0006413]; protein deubiquitination [GO:0016579]; IRES-dependent viral translational initia…	; translation initiation factor activity [GO:0003743]; thiol-dependent deubiquitinase [GO:0004843]; protein binding [GO:0005515]; metallopeptidase activity [GO:0008237]; identical protein binding [GO:0042802]; isopeptidase activity [GO:0070122]; deubiquitinase activity [GO:0101005]; translation initiation factor binding [GO:0031369]; translation initiation factor activity [GO:0003743]; thiol-depe…	; cytosol [GO:0005829]; membrane [GO:0016020]; eukaryotic translation initiation factor 3 complex [GO:0005852]; eukaryotic 43S preinitiation complex [GO:0016282]; eukaryotic 48S preinitiation complex [GO:0033290]; eukaryotic translation initiation factor 3 complex, eIF3m [GO:0071541]; cytosol [GO:0005829]; membrane [GO:0016020]; eukaryotic translation initiation factor 3 complex [GO:0005852]; euk…
NH_1	1L0222397	Q13616	3.7866	-0.2746	Cullin-1	CUL1	XT NP A	G1/S transition of mitotic cell cycle [GO:0000082]; protein monoubiquitination [GO:0006513]; cell population proliferation [GO:0008283]; animal organ morphogenesis [GO:0009887]; protein ubiquitination [GO:0016567]; SCF-dependent proteasomal ubiquitin-dependent protein catabolic process [GO:0031146]; protein K48-linked ubiquitination [GO:0070936]; intrinsic apoptotic signaling pathway [GO:0097193]	protein binding [GO:0005515]; ubiquitin-protein transferase activity [GO:0004842]; ubiquitin protein ligase binding [GO:0031625]	nucleoplasm [GO:0005654]; cytosol [GO:0005829]; plasma membrane [GO:0005886]; SCF ubiquitin ligase complex [GO:0019005]; cullin-RING ubiquitin ligase complex [GO:0031461]; Parkin-FBXW7-Cul1 ubiquitin ligase complex [GO:1990452]
NH_1	1L0222397	P29401;P29401-2	4.0037	-0.0575	Transketolase;Isoform of P29401, Isoform 2 of Transketolase	TKT;TKT	XT NP A	pentose-phosphate shunt [GO:0006098]; pentose-phosphate shunt, non-oxidative branch [GO:0009052]; regulation of growth [GO:0040008]; glyceraldehyde-3-phosphate biosynthetic process [GO:0046166]; ribose phosphate biosynthetic process [GO:0046390]; formation of cytoplasmic translation initiation complex [GO:0001732]; translational initiation [GO:0006413]; protein deubiquitination [GO:0016579]; IRES…	magnesium ion binding [GO:0000287]; transketolase activity [GO:0004802]; calcium ion binding [GO:0005509]; protein binding [GO:0005515]; protein homodimerization activity [GO:0042803]; thiamine pyrophosphate binding [GO:0030976]; translation initiation factor activity [GO:0003743]; thiol-dependent deubiquitinase [GO:0004843]; protein binding [GO:0005515]; metallopeptidase activity [GO:0008237]; i…	nucleoplasm [GO:0005654]; peroxisome [GO:0005777]; cytosol [GO:0005829]; nuclear body [GO:0016604]; vesicle [GO:0031982]; extracellular exosome [GO:0070062]; endoplasmic reticulum membrane [GO:0005789]; cytosol [GO:0005829]; membrane [GO:0016020]; eukaryotic translation initiation factor 3 complex [GO:0005852]; eukaryotic 43S preinitiation complex [GO:0016282]; eukaryotic 48S preinitiation comple…
NH_1	1L0222397	P14678;P14678-2;P14678-3;P63162;P63162-2	3.5896	-0.4716	Small nuclear ribonucleoprotein-associated proteins B and B';Isoform of P14678, Isoform SM-B of Small nuclear ribonucleoprotein-associated proteins B and B';Isoform of P14678, Isoform SM-B1 of Small nuclear ribonucleoprotein-associated proteins B and B';Small nuclear ribonucleoprotein-associated protein N;Isoform of P63162, Isoform 2 of Small nuclear ribonucleoprotein-associated protein N	SNRPB;SNRPB;SNRPB;SNRPN;SNRPN	XT NP A	protein methylation [GO:0006479]; spliceosomal snRNP assembly [GO:0000387]; mRNA splicing, via spliceosome [GO:0000398]; brain development [GO:0007420]; RNA splicing [GO:0008380]; formation of cytoplasmic translation initiation complex [GO:0001732]; translational initiation [GO:0006413]; protein deubiquitination [GO:0016579]; IRES-dependent viral translational initiation [GO:0075522]; formation o…	RNA binding [GO:0003723]; protein binding [GO:0005515]; telomerase RNA binding [GO:0070034]; histone pre-mRNA DCP binding [GO:0071208]; U1 snRNP binding [GO:1990446]; U2 snRNP binding [GO:1990447]; translation initiation factor activity [GO:0003743]; thiol-dependent deubiquitinase [GO:0004843]; protein binding [GO:0005515]; metallopeptidase activity [GO:0008237]; identical protein binding [GO:004…	nucleus [GO:0005634]; nucleoplasm [GO:0005654]; cytosol [GO:0005829]; spliceosomal complex [GO:0005681]; U7 snRNP [GO:0005683]; U1 snRNP [GO:0005685]; U4 snRNP [GO:0005687]; U12-type spliceosomal complex [GO:0005689]; telomerase holoenzyme complex [GO:0005697]; small nuclear ribonucleoprotein complex [GO:0030532]; methylosome [GO:0034709]; SMN-Sm protein complex [GO:0034719]; U4/U6 x U5 tri-snRNP…
NH_1	1L0222397	P30153	4.0031	-0.0581	Serine/threonine-protein phosphatase 2A 65 kDa regulatory subunit A alpha isoform	PPP2R1A	XT NP B	regulation of DNA replication [GO:0006275]; regulation of transcription, DNA-templated [GO:0006355]; protein dephosphorylation [GO:0006470]; ceramide metabolic process [GO:0006672]; apoptotic process [GO:0006915]; chromosome segregation [GO:0007059]; RNA splicing [GO:0008380]; response to organic substance [GO:0010033]; second-messenger-mediated signaling [GO:0019932]; regulation of Wnt signaling…	protein binding [GO:0005515]; protein phosphatase regulator activity [GO:0019888]; protein heterodimerization activity [GO:0046982]; protein antigen binding [GO:1990405]	chromosome, centromeric region [GO:0000775]; nucleus [GO:0005634]; mitochondrion [GO:0005739]; cytosol [GO:0005829]; microtubule cytoskeleton [GO:0015630]; membrane [GO:0016020]; lateral plasma membrane [GO:0016328]; dendrite [GO:0030425]; extracellular exosome [GO:0070062]; protein phosphatase type 2A complex [GO:0000159]; cytoplasm [GO:0005737]
NH_1	1L0222397	P08185	3.7657	-0.2954	Corticosteroid-binding globulin	SERPINA6	XT NP B	glucocorticoid metabolic process [GO:0008211]; negative regulation of endopeptidase activity [GO:0010951]	steroid binding [GO:0005496]; serine-type endopeptidase inhibitor activity [GO:0004867]	extracellular region [GO:0005576]; extracellular space [GO:0005615]; extracellular exosome [GO:0070062]
NH_1	1L0222397	Q8IUE6	3.8129	-0.2483	Histone H2A type 2-B	H2AC21	XT NP A	biological_process [GO:0008150]; chromatin silencing [GO:0006342]	molecular_function [GO:0003674]; protein binding [GO:0005515]; protein heterodimerization activity [GO:0046982]; DNA binding [GO:0003677]	nucleus [GO:0005634]; extracellular exosome [GO:0070062]; nucleosome [GO:0000786]
NH_1	1L0222397	P28332;P28332-2	4.2693	0.2081	Alcohol dehydrogenase 6;Isoform of P28332, Isoform 2 of Alcohol dehydrogenase 6	ADH6;ADH6	XT NP A	ethanol oxidation [GO:0006069]; response to ethanol [GO:0045471]; retinoic acid metabolic process [GO:0042573]; retinol metabolic process [GO:0042572]; formation of cytoplasmic translation initiation complex [GO:0001732]; translational initiation [GO:0006413]; protein deubiquitination [GO:0016579]; IRES-dependent viral translational initiation [GO:0075522]	alcohol dehydrogenase (NAD+) activity [GO:0004022]; zinc ion binding [GO:0008270]; alcohol dehydrogenase activity, zinc-dependent [GO:0004024]; NAD-retinol dehydrogenase activity [GO:0004745]; translation initiation factor activity [GO:0003743]; thiol-dependent deubiquitinase [GO:0004843]; protein binding [GO:0005515]; metallopeptidase activity [GO:0008237]; identical protein binding [GO:0042802]…	cytosol [GO:0005829]; extracellular exosome [GO:0070062]; cytosol [GO:0005829]; membrane [GO:0016020]; eukaryotic translation initiation factor 3 complex [GO:0005852]; eukaryotic 43S preinitiation complex [GO:0016282]; eukaryotic 48S preinitiation complex [GO:0033290]; eukaryotic translation initiation factor 3 complex, eIF3m [GO:0071541]
NH_1	1L0222397	Q01970	3.8303	-0.2309	1-phosphatidylinositol 4,5-bisphosphate phosphodiesterase beta-3	PLCB3	XT NP A	regulation of systemic arterial blood pressure [GO:0003073]; G protein-coupled receptor signaling pathway [GO:0007186]; lipid catabolic process [GO:0016042]; phosphatidylinositol metabolic process [GO:0046488]; phosphatidylinositol-mediated signaling [GO:0048015]	phosphatidylinositol phospholipase C activity [GO:0004435]; phospholipase C activity [GO:0004629]; calcium ion binding [GO:0005509]; protein binding [GO:0005515]; calmodulin binding [GO:0005516]; cadherin binding [GO:0045296]	nucleus [GO:0005634]; cytosol [GO:0005829]; membrane [GO:0016020]; postsynaptic cytosol [GO:0099524]; protein-containing complex [GO:0032991]
NH_1	1L0222397	O00186	3.9881	-0.0731	Syntaxin-binding protein 3	STXBP3	XT NP A	cellular glucose homeostasis [GO:0001678]; brain development [GO:0007420]; protein to membrane docking [GO:0022615]; insulin secretion [GO:0030073]; response to insulin [GO:0032868]; neutrophil degranulation [GO:0043312]; negative regulation of calcium ion-dependent exocytosis [GO:0045955]; negative regulation of glucose import [GO:0046325]; platelet aggregation [GO:0070527]; cellular response to…	protein binding [GO:0005515]; syntaxin binding [GO:0019905]; protein-containing complex binding [GO:0044877]; syntaxin-1 binding [GO:0017075]	presynapse [GO:0098793]; cytosol [GO:0005829]; plasma membrane [GO:0005886]; basolateral plasma membrane [GO:0016323]; apical plasma membrane [GO:0016324]; platelet alpha granule [GO:0031091]; specific granule [GO:0042581]; phagocytic vesicle [GO:0045335]; extracellular exosome [GO:0070062]; tertiary granule [GO:0070820]; secretory granule [GO:0030141]
NH_1	1L0222397	Q99417	4.1703	0.1091	c-Myc-binding protein	MYCBP	XT NP B	regulation of transcription, DNA-templated [GO:0006355]; spermatogenesis [GO:0007283]; positive regulation of transcription, DNA-templated [GO:0045893]	transcription coactivator activity [GO:0003713]; protein binding [GO:0005515]	nucleus [GO:0005634]; nucleoplasm [GO:0005654]; cytoplasm [GO:0005737]; mitochondrion [GO:0005739]
NH_1	1L0222397	P58546	4.1409	0.0797	Myotrophin	MTPN	XT NP B	regulation of translation [GO:0006417]; catecholamine metabolic process [GO:0006584]; regulation of cell size [GO:0008361]; positive regulation of macromolecule biosynthetic process [GO:0010557]; positive regulation of cardiac muscle hypertrophy [GO:0010613]; regulation of striated muscle tissue development [GO:0016202]; cerebellar granule cell differentiation [GO:0021707]; neuron differentiation…	sequence-specific DNA binding [GO:0043565]	nucleus [GO:0005634]; cytosol [GO:0005829]; axon [GO:0030424]; perinuclear region of cytoplasm [GO:0048471]; F-actin capping protein complex [GO:0008290]; cytoplasm [GO:0005737]
NH_1	1L0222397	O14960	6.2237	2.1625	Leukocyte cell-derived chemotaxin-2	LECT2	XT NP A	skeletal system development [GO:0001501]; chemotaxis [GO:0006935]	protein binding [GO:0005515]; identical protein binding [GO:0042802]; metal ion binding [GO:0046872]	extracellular space [GO:0005615]; cytoplasm [GO:0005737]; cytosol [GO:0005829]; intracellular membrane-bounded organelle [GO:0043231]
NH_1	1L0222397	Q14517	3.5631	-0.4981	Protocadherin Fat 1	FAT1	XT NP A	lens development in camera-type eye [GO:0002088]; epithelial cell morphogenesis [GO:0003382]; establishment of epithelial cell apical/basal polarity involved in camera-type eye morphogenesis [GO:0003412]; actin filament organization [GO:0007015]; cell adhesion [GO:0007155]; homophilic cell adhesion via plasma membrane adhesion molecules [GO:0007156]; establishment or maintenance of cell polarity …	calcium ion binding [GO:0005509]; protein binding [GO:0005515]	nucleus [GO:0005634]; plasma membrane [GO:0005886]; integral component of plasma membrane [GO:0005887]; cell-cell junction [GO:0005911]; focal adhesion [GO:0005925]; apical plasma membrane [GO:0016324]; lamellipodium [GO:0030027]; filopodium [GO:0030175]; perinuclear region of cytoplasm [GO:0048471]; extracellular exosome [GO:0070062]
NH_1	1L0222397	P20160	4.4921	0.4309	Azurocidin	AZU1	XT NP A	microglial cell activation [GO:0001774]; proteolysis [GO:0006508]; inflammatory response [GO:0006954]; protein kinase C-activating G protein-coupled receptor signaling pathway [GO:0007205]; glial cell migration [GO:0008347]; positive regulation of gene expression [GO:0010628]; positive regulation of peptidyl-threonine phosphorylation [GO:0010800]; antimicrobial humoral response [GO:0019730]; posi…	serine-type endopeptidase activity [GO:0004252]; protein binding [GO:0005515]; heparin binding [GO:0008201]; peptidase activity [GO:0008233]; toxic substance binding [GO:0015643]; heparan sulfate proteoglycan binding [GO:0043395]	extracellular region [GO:0005576]; extracellular space [GO:0005615]; extrinsic component of membrane [GO:0019898]; azurophil granule membrane [GO:0035577]; azurophil granule lumen [GO:0035578]; azurophil granule [GO:0042582]; intracellular membrane-bounded organelle [GO:0043231]; extracellular exosome [GO:0070062]
NH_1	1L0222397	P13647	3.9204	-0.1408	Keratin, type II cytoskeletal 5	KRT5	XT NP A	cytoskeleton organization [GO:0007010]; epidermis development [GO:0008544]	structural constituent of cytoskeleton [GO:0005200]; protein binding [GO:0005515]; scaffold protein binding [GO:0097110]	nucleus [GO:0005634]; cytoplasm [GO:0005737]; cytosol [GO:0005829]; intermediate filament [GO:0005882]; membrane [GO:0016020]; keratin filament [GO:0045095]; extracellular exosome [GO:0070062]
NH_1	1L0222397	P28799;P28799-3	4.3696	0.3084	Progranulin;Isoform of P28799, Isoform 3 of Progranulin	GRN;GRN	XT NP A	astrocyte activation involved in immune response [GO:0002265]; microglial cell activation involved in immune response [GO:0002282]; lysosome organization [GO:0007040]; lysosomal transport [GO:0007041]; lysosomal lumen acidification [GO:0007042]; signal transduction [GO:0007165]; positive regulation of endothelial cell migration [GO:0010595]; positive regulation of cell migration [GO:0030335]; neg…	RNA binding [GO:0003723]; cytokine activity [GO:0005125]; protein binding [GO:0005515]; growth factor activity [GO:0008083]; chaperone binding [GO:0051087]; translation initiation factor activity [GO:0003743]; thiol-dependent deubiquitinase [GO:0004843]; protein binding [GO:0005515]; metallopeptidase activity [GO:0008237]; identical protein binding [GO:0042802]; isopeptidase activity [GO:0070122]…	extracellular region [GO:0005576]; extracellular space [GO:0005615]; lysosome [GO:0005764]; lysosomal membrane [GO:0005765]; endosome [GO:0005768]; late endosome [GO:0005770]; endoplasmic reticulum [GO:0005783]; Golgi apparatus [GO:0005794]; trans-Golgi network [GO:0005802]; plasma membrane [GO:0005886]; membrane [GO:0016020]; azurophil granule lumen [GO:0035578]; extracellular exosome [GO:007006…
NH_1	1L0222397	P60842	4.0911	0.03	Eukaryotic initiation factor 4A-I	EIF4A1	XT NP B	cytoplasmic translational initiation [GO:0002183]	RNA cap binding [GO:0000339]; RNA binding [GO:0003723]; RNA helicase activity [GO:0003724]; double-stranded RNA binding [GO:0003725]; mRNA binding [GO:0003729]; helicase activity [GO:0004386]; protein binding [GO:0005515]; ATP binding [GO:0005524]; translation factor activity, RNA binding [GO:0008135]; ATP hydrolysis activity [GO:0016887]; translation initiation factor activity [GO:0003743]	nucleus [GO:0005634]; cytoplasm [GO:0005737]; cytosol [GO:0005829]; membrane [GO:0016020]; extracellular exosome [GO:0070062]; eukaryotic translation initiation factor 4F complex [GO:0016281]
NH_1	1L0222397	Q14165	3.4854	-0.5758	Malectin	MLEC	XT NP A	carbohydrate metabolic process [GO:0005975]	protein binding [GO:0005515]; enzyme binding [GO:0019899]; carbohydrate binding [GO:0030246]	endoplasmic reticulum [GO:0005783]; endoplasmic reticulum membrane [GO:0005789]; plasma membrane [GO:0005886]; membrane [GO:0016020]; integral component of membrane [GO:0016021]; specific granule membrane [GO:0035579]
NH_1	1L0222397	Q16658	3.6496	-0.4116	Fascin	FSCN1	XT NP A	cell-cell junction assembly [GO:0007043]; positive regulation of lamellipodium assembly [GO:0010592]; cell migration [GO:0016477]; microspike assembly [GO:0030035]; actin cytoskeleton organization [GO:0030036]; parallel actin filament bundle assembly [GO:0030046]; regulation of microvillus assembly [GO:0032534]; regulation of actin cytoskeleton organization [GO:0032956]; establishment of apical/b…	RNA binding [GO:0003723]; actin binding [GO:0003779]; protein binding [GO:0005515]; protein-macromolecule adaptor activity [GO:0030674]; cadherin binding [GO:0045296]; actin filament binding [GO:0051015]	stress fiber [GO:0001725]; ruffle [GO:0001726]; podosome [GO:0002102]; cytoplasm [GO:0005737]; cytosol [GO:0005829]; cytoskeleton [GO:0005856]; microvillus [GO:0005902]; cell-cell junction [GO:0005911]; cell cortex [GO:0005938]; actin cytoskeleton [GO:0015629]; lamellipodium [GO:0030027]; filopodium [GO:0030175]; growth cone [GO:0030426]; cell projection membrane [GO:0031253]; microspike [GO:0044…
NH_1	1L0222397	O75340	4.5436	0.4824	Programmed cell death protein 6	PDCD6	XT NP B	angiogenesis [GO:0001525]; positive regulation of endothelial cell proliferation [GO:0001938]; intracellular protein transport [GO:0006886]; endoplasmic reticulum to Golgi vesicle-mediated transport [GO:0006888]; activation of cysteine-type endopeptidase activity involved in apoptotic process [GO:0006919]; positive regulation of endothelial cell migration [GO:0010595]; neural crest formation [GO:…	magnesium ion binding [GO:0000287]; calcium ion binding [GO:0005509]; protein binding [GO:0005515]; protein-macromolecule adaptor activity [GO:0030674]; identical protein binding [GO:0042802]; protein homodimerization activity [GO:0042803]; protein-membrane adaptor activity [GO:0043495]; protein dimerization activity [GO:0046983]; calcium-dependent protein binding [GO:0048306]; ubiquitin ligase-s…	nucleus [GO:0005634]; nucleoplasm [GO:0005654]; cytoplasm [GO:0005737]; endosome [GO:0005768]; endoplasmic reticulum [GO:0005783]; endoplasmic reticulum membrane [GO:0005789]; cytosol [GO:0005829]; cytoplasmic vesicle [GO:0031410]; extracellular exosome [GO:0070062]; endoplasmic reticulum exit site [GO:0070971]; COPII vesicle coat [GO:0030127]; Cul3-RING ubiquitin ligase complex [GO:0031463]
NH_1	1L0222397	P11712	3.9175	-0.1437	Cytochrome P450 2C9	CYP2C9	XT NP A	xenobiotic metabolic process [GO:0006805]; steroid metabolic process [GO:0008202]; cholesterol metabolic process [GO:0008203]; estrogen metabolic process [GO:0008210]; monoterpenoid metabolic process [GO:0016098]; epoxygenase P450 pathway [GO:0019373]; urea metabolic process [GO:0019627]; monocarboxylic acid metabolic process [GO:0032787]; xenobiotic catabolic process [GO:0042178]; long-chain fat…	monooxygenase activity [GO:0004497]; iron ion binding [GO:0005506]; arachidonic acid epoxygenase activity [GO:0008392]; steroid hydroxylase activity [GO:0008395]; arachidonic acid 14,15-epoxygenase activity [GO:0008404]; arachidonic acid 11,12-epoxygenase activity [GO:0008405]; oxidoreductase activity [GO:0016491]; (S)-limonene 6-monooxygenase activity [GO:0018675]; (S)-limonene 7-monooxygenase a…	endoplasmic reticulum membrane [GO:0005789]; intracellular membrane-bounded organelle [GO:0043231]; cytoplasm [GO:0005737]
NH_1	1L0222397	Q7L014	5.363	1.3018	Probable ATP-dependent RNA helicase DDX46	DDX46	XT NP A	mRNA splicing, via spliceosome [GO:0000398]	RNA binding [GO:0003723]; RNA helicase activity [GO:0003724]; ATP binding [GO:0005524]; ATP hydrolysis activity [GO:0016887]	fibrillar center [GO:0001650]; nucleus [GO:0005634]; nucleoplasm [GO:0005654]; Cajal body [GO:0015030]; membrane [GO:0016020]; nuclear speck [GO:0016607]
NH_1	1L0222397	P15814	3.5326	-0.5286	Immunoglobulin lambda-like polypeptide 1	IGLL1	XT NP B	immune response [GO:0006955]; innate immune response [GO:0045087]; phagocytosis, engulfment [GO:0006911]; phagocytosis, recognition [GO:0006910]; complement activation, classical pathway [GO:0006958]; defense response to bacterium [GO:0042742]; positive regulation of B cell activation [GO:0050871]; B cell receptor signaling pathway [GO:0050853]	protein binding [GO:0005515]; immunoglobulin receptor binding [GO:0034987]; antigen binding [GO:0003823]	extracellular region [GO:0005576]; endoplasmic reticulum [GO:0005783]; membrane [GO:0016020]; external side of plasma membrane [GO:0009897]; immunoglobulin complex, circulating [GO:0042571]
NH_1	1L0222397	P08174;P08174-2;P08174-3;P08174-4;P08174-5;P08174-6;P08174-7	3.5901	-0.4711	Complement decay-accelerating factor;Isoform of P08174, Isoform 1 of Complement decay-accelerating factor;Isoform of P08174, Isoform 3 of Complement decay-accelerating factor;Isoform of P08174, Isoform 4 of Complement decay-accelerating factor;Isoform of P08174, Isoform 5 of Complement decay-accelerating factor;Isoform of P08174, Isoform 6 of Complement decay-accelerating factor;Isoform of P08174…	CD55;CD55;CD55;CD55;CD55;CD55;CD55	XT NP A	regulation of complement activation [GO:0030449]; regulation of complement-dependent cytotoxicity [GO:1903659]; positive regulation of T cell cytokine production [GO:0002726]; complement activation, classical pathway [GO:0006958]; positive regulation of cytosolic calcium ion concentration [GO:0007204]; regulation of lipopolysaccharide-mediated signaling pathway [GO:0031664]; innate immune respons…	virus receptor activity [GO:0001618]; protein binding [GO:0005515]; lipid binding [GO:0008289]; translation initiation factor activity [GO:0003743]; thiol-dependent deubiquitinase [GO:0004843]; protein binding [GO:0005515]; metallopeptidase activity [GO:0008237]; identical protein binding [GO:0042802]; isopeptidase activity [GO:0070122]; deubiquitinase activity [GO:0101005]; translation initiatio…	Golgi membrane [GO:0000139]; extracellular region [GO:0005576]; plasma membrane [GO:0005886]; cell surface [GO:0009986]; transport vesicle [GO:0030133]; secretory granule membrane [GO:0030667]; anchored component of membrane [GO:0031225]; endoplasmic reticulum-Golgi intermediate compartment membrane [GO:0033116]; membrane raft [GO:0045121]; extracellular exosome [GO:0070062]; ficolin-1-rich granu…
NH_1	1L0222397	A0A0G2JPD3;A0A140T8W8;A0A140T8Y4;A0A1W2PPF8;A0A1W2PR61;Q5SPM2	3.8393	-0.2219	Isoform of P04439, HLA class I histocompatibility antigen, A alpha chain;Isoform of P04439, HLA class I histocompatibility antigen, A alpha chain;Isoform of P04439, HLA class I histocompatibility antigen, A alpha chain;Isoform of P04439, HLA class I histocompatibility antigen, A alpha chain;Isoform of P04439, HLA class I histocompatibility antigen, A alpha chain;Isoform of P04439, HLA class I hea…	HLA-A;HLA-A;HLA-A;HLA-A;HLA-A;HLA-A	XT NP B	; formation of cytoplasmic translation initiation complex [GO:0001732]; translational initiation [GO:0006413]; protein deubiquitination [GO:0016579]; IRES-dependent viral translational initiation [GO:0075522]; formation of cytoplasmic translation initiation complex [GO:0001732]; translational initiation [GO:0006413]; protein deubiquitination [GO:0016579]; IRES-dependent viral translational initia…	; translation initiation factor activity [GO:0003743]; thiol-dependent deubiquitinase [GO:0004843]; protein binding [GO:0005515]; metallopeptidase activity [GO:0008237]; identical protein binding [GO:0042802]; isopeptidase activity [GO:0070122]; deubiquitinase activity [GO:0101005]; translation initiation factor binding [GO:0031369]; translation initiation factor activity [GO:0003743]; thiol-depe…	; cytosol [GO:0005829]; membrane [GO:0016020]; eukaryotic translation initiation factor 3 complex [GO:0005852]; eukaryotic 43S preinitiation complex [GO:0016282]; eukaryotic 48S preinitiation complex [GO:0033290]; eukaryotic translation initiation factor 3 complex, eIF3m [GO:0071541]; cytosol [GO:0005829]; membrane [GO:0016020]; eukaryotic translation initiation factor 3 complex [GO:0005852]; euk…
NH_1	1L0222397	P50570;P50570-4;P50570-5	3.4262	-0.635	Dynamin-2;Isoform of P50570, Isoform 4 of Dynamin-2;Isoform of P50570, Isoform 5 of Dynamin-2	DNM2;DNM2;DNM2	XT NP A	G2/M transition of mitotic cell cycle [GO:0000086]; G protein-coupled receptor internalization [GO:0002031]; regulation of transcription, DNA-templated [GO:0006355]; post-Golgi vesicle-mediated transport [GO:0006892]; Golgi to plasma membrane transport [GO:0006893]; endocytosis [GO:0006897]; receptor-mediated endocytosis [GO:0006898]; phagocytosis [GO:0006909]; signal transduction [GO:0007165]; s…	GTPase activity [GO:0003924]; protein binding [GO:0005515]; GTP binding [GO:0005525]; microtubule binding [GO:0008017]; SH3 domain binding [GO:0017124]; enzyme binding [GO:0019899]; protein kinase binding [GO:0019901]; D2 dopamine receptor binding [GO:0031749]; phosphatidylinositol 3-kinase regulatory subunit binding [GO:0036312]; protein-containing complex binding [GO:0044877]; WW domain binding…	growth cone [GO:0030426]; Golgi membrane [GO:0000139]; phagocytic cup [GO:0001891]; nucleus [GO:0005634]; endosome [GO:0005768]; Golgi apparatus [GO:0005794]; trans-Golgi network [GO:0005802]; centrosome [GO:0005813]; cytosol [GO:0005829]; microtubule [GO:0005874]; plasma membrane [GO:0005886]; clathrin-coated pit [GO:0005905]; focal adhesion [GO:0005925]; lamellipodium [GO:0030027]; midbody [GO:…
NH_1	1L0222397	P07360	4.5205	0.4593	Complement component C8 gamma chain	C8G	XT NP B	complement activation, alternative pathway [GO:0006957]; complement activation, classical pathway [GO:0006958]; cytolysis [GO:0019835]	protein binding [GO:0005515]; retinol binding [GO:0019841]; protein-containing complex binding [GO:0044877]; complement binding [GO:0001848]	extracellular region [GO:0005576]; extracellular exosome [GO:0070062]; blood microparticle [GO:0072562]; membrane attack complex [GO:0005579]
NH_1	1L0222397	O00339;O00339-2;O00339-3	3.6336	-0.4276	Matrilin-2;Isoform of O00339, Isoform 2 of Matrilin-2;Isoform of O00339, Isoform 3 of Matrilin-2	MATN2;MATN2;MATN2	XT NP A	biological_process [GO:0008150]; formation of cytoplasmic translation initiation complex [GO:0001732]; translational initiation [GO:0006413]; protein deubiquitination [GO:0016579]; IRES-dependent viral translational initiation [GO:0075522]; formation of cytoplasmic translation initiation complex [GO:0001732]; translational initiation [GO:0006413]; protein deubiquitination [GO:0016579]; IRES-depen…	extracellular matrix structural constituent [GO:0005201]; calcium ion binding [GO:0005509]; protein binding [GO:0005515]; translation initiation factor activity [GO:0003743]; thiol-dependent deubiquitinase [GO:0004843]; protein binding [GO:0005515]; metallopeptidase activity [GO:0008237]; identical protein binding [GO:0042802]; isopeptidase activity [GO:0070122]; deubiquitinase activity [GO:01010…	collagen-containing extracellular matrix [GO:0062023]; extracellular region [GO:0005576]; extracellular matrix [GO:0031012]; cytosol [GO:0005829]; membrane [GO:0016020]; eukaryotic translation initiation factor 3 complex [GO:0005852]; eukaryotic 43S preinitiation complex [GO:0016282]; eukaryotic 48S preinitiation complex [GO:0033290]; eukaryotic translation initiation factor 3 complex, eIF3m [GO:…
NH_1	1L0222397	P27701;P27701-2	3.5429	-0.5182	CD82 antigen;Isoform of P27701, Isoform 2 of CD82 antigen	CD82;CD82	XT NP A	; formation of cytoplasmic translation initiation complex [GO:0001732]; translational initiation [GO:0006413]; protein deubiquitination [GO:0016579]; IRES-dependent viral translational initiation [GO:0075522]	protein binding [GO:0005515]; translation initiation factor activity [GO:0003743]; thiol-dependent deubiquitinase [GO:0004843]; protein binding [GO:0005515]; metallopeptidase activity [GO:0008237]; identical protein binding [GO:0042802]; isopeptidase activity [GO:0070122]; deubiquitinase activity [GO:0101005]; translation initiation factor binding [GO:0031369]	plasma membrane [GO:0005886]; extracellular exosome [GO:0070062]; integral component of plasma membrane [GO:0005887]; cytosol [GO:0005829]; membrane [GO:0016020]; eukaryotic translation initiation factor 3 complex [GO:0005852]; eukaryotic 43S preinitiation complex [GO:0016282]; eukaryotic 48S preinitiation complex [GO:0033290]; eukaryotic translation initiation factor 3 complex, eIF3m [GO:0071541]
NH_1	1L0222397	O60869;O60869-2;O60869-3	3.8627	-0.1985	Endothelial differentiation-related factor 1;Isoform of O60869, Isoform 2 of Endothelial differentiation-related factor 1;Isoform of O60869, Isoform 3 of Endothelial differentiation-related factor 1	EDF1;EDF1;EDF1	XT NP A	regulation of transcription, DNA-templated [GO:0006355]; multicellular organism development [GO:0007275]; regulation of lipid metabolic process [GO:0019216]; positive regulation of DNA binding [GO:0043388]; endothelial cell differentiation [GO:0045446]; positive regulation of transcription, DNA-templated [GO:0045893]; formation of cytoplasmic translation initiation complex [GO:0001732]; translati…	TFIID-class transcription factor complex binding [GO:0001094]; DNA binding [GO:0003677]; transcription coactivator activity [GO:0003713]; RNA binding [GO:0003723]; protein binding [GO:0005515]; calmodulin binding [GO:0005516]; translation initiation factor activity [GO:0003743]; thiol-dependent deubiquitinase [GO:0004843]; protein binding [GO:0005515]; metallopeptidase activity [GO:0008237]; iden…	intracellular anatomical structure [GO:0005622]; nucleus [GO:0005634]; nucleoplasm [GO:0005654]; nucleolus [GO:0005730]; cytoplasm [GO:0005737]; cytosol [GO:0005829]; cytosol [GO:0005829]; membrane [GO:0016020]; eukaryotic translation initiation factor 3 complex [GO:0005852]; eukaryotic 43S preinitiation complex [GO:0016282]; eukaryotic 48S preinitiation complex [GO:0033290]; eukaryotic translati…
NH_1	1L0222397	Q14012	3.7745	-0.2867	Calcium/calmodulin-dependent protein kinase type 1	CAMK1	XT NP B	regulation of histone H3-K9 acetylation [GO:2000615]; protein phosphorylation [GO:0006468]; nucleocytoplasmic transport [GO:0006913]; cell cycle [GO:0007049]; signal transduction [GO:0007165]; nervous system development [GO:0007399]; positive regulation of neuron projection development [GO:0010976]; cell differentiation [GO:0030154]; negative regulation of protein binding [GO:0032091]; regulation…	calmodulin-dependent protein kinase activity [GO:0004683]; protein binding [GO:0005515]; ATP binding [GO:0005524]; protein serine kinase activity [GO:0106310]; protein threonine kinase activity [GO:0106311]; calmodulin binding [GO:0005516]	nucleus [GO:0005634]; cytosol [GO:0005829]; postsynaptic density [GO:0014069]; glutamatergic synapse [GO:0098978]; intracellular anatomical structure [GO:0005622]
NH_1	1L0222397	Q9BQB4	4.2556	0.1944	Sclerostin	SOST	XT NP A	negative regulation of BMP signaling pathway [GO:0030514]; response to mechanical stimulus [GO:0009612]; Wnt signaling pathway [GO:0016055]; negative regulation of ossification [GO:0030279]; negative regulation of protein-containing complex assembly [GO:0031333]; positive regulation of transcription, DNA-templated [GO:0045893]; cellular response to parathyroid hormone stimulus [GO:0071374]; negat…	protein binding [GO:0005515]; transcription factor binding [GO:0008134]; heparin binding [GO:0008201]; BMP binding [GO:0036122]	collagen-containing extracellular matrix [GO:0062023]; extracellular region [GO:0005576]; Golgi apparatus [GO:0005794]; protein-containing complex [GO:0032991]; extracellular space [GO:0005615]
NH_1	1L0222397	O75531	3.8505	-0.2107	Barrier-to-autointegration factor	BANF1	XT NP B	response to virus [GO:0009615]; negative regulation of viral genome replication [GO:0045071]; chromosome segregation [GO:0007059]; chromosome condensation [GO:0030261]	protein binding [GO:0005515]; protein C-terminus binding [GO:0008022]; enzyme binding [GO:0019899]; identical protein binding [GO:0042802]; protein homodimerization activity [GO:0042803]; protein N-terminus binding [GO:0047485]; LEM domain binding [GO:0097726]; DNA binding [GO:0003677]	nucleus [GO:0005634]; nuclear envelope [GO:0005635]; nucleoplasm [GO:0005654]; chromosome [GO:0005694]; cytoplasm [GO:0005737]; cytosol [GO:0005829]
NH_1	1L0222397	P04280	3.4995	-0.5616	Basic salivary proline-rich protein 1	PRB1	XT NP A	biological_process [GO:0008150]	molecular_function [GO:0003674]	extracellular region [GO:0005576]
NH_1	1L0222397	Q92804;Q92804-2	4.4531	0.3919	TATA-binding protein-associated factor 2N;Isoform of Q92804, Isoform Short of TATA-binding protein-associated factor 2N	TAF15;TAF15	XT NP A	mRNA stabilization [GO:0048255]; positive regulation of transcription, DNA-templated [GO:0045893]; formation of cytoplasmic translation initiation complex [GO:0001732]; translational initiation [GO:0006413]; protein deubiquitination [GO:0016579]; IRES-dependent viral translational initiation [GO:0075522]	DNA binding [GO:0003677]; RNA binding [GO:0003723]; protein binding [GO:0005515]; metal ion binding [GO:0046872]; transcription coregulator activity [GO:0003712]; translation initiation factor activity [GO:0003743]; thiol-dependent deubiquitinase [GO:0004843]; protein binding [GO:0005515]; metallopeptidase activity [GO:0008237]; identical protein binding [GO:0042802]; isopeptidase activity [GO:00…	nucleolus [GO:0005730]; nucleus [GO:0005634]; nucleoplasm [GO:0005654]; cytoplasm [GO:0005737]; cytosol [GO:0005829]; membrane [GO:0016020]; eukaryotic translation initiation factor 3 complex [GO:0005852]; eukaryotic 43S preinitiation complex [GO:0016282]; eukaryotic 48S preinitiation complex [GO:0033290]; eukaryotic translation initiation factor 3 complex, eIF3m [GO:0071541]
NH_1	1L0222397	Q8NE00;Q8NE00-2	4.7797	0.7185	Transmembrane protein 104;Isoform of Q8NE00, Isoform 2 of Transmembrane protein 104	TMEM104;TMEM104	XT NP A	biological_process [GO:0008150]; formation of cytoplasmic translation initiation complex [GO:0001732]; translational initiation [GO:0006413]; protein deubiquitination [GO:0016579]; IRES-dependent viral translational initiation [GO:0075522]	molecular_function [GO:0003674]; translation initiation factor activity [GO:0003743]; thiol-dependent deubiquitinase [GO:0004843]; protein binding [GO:0005515]; metallopeptidase activity [GO:0008237]; identical protein binding [GO:0042802]; isopeptidase activity [GO:0070122]; deubiquitinase activity [GO:0101005]; translation initiation factor binding [GO:0031369]	cellular_component [GO:0005575]; integral component of membrane [GO:0016021]; cytosol [GO:0005829]; membrane [GO:0016020]; eukaryotic translation initiation factor 3 complex [GO:0005852]; eukaryotic 43S preinitiation complex [GO:0016282]; eukaryotic 48S preinitiation complex [GO:0033290]; eukaryotic translation initiation factor 3 complex, eIF3m [GO:0071541]
NH_1	1L0222397	Q5BKZ1	6.2861	2.2249	DBIRD complex subunit ZNF326	ZNF326	XT NP B	mRNA processing [GO:0006397]; RNA splicing [GO:0008380]; regulation of DNA-templated transcription, elongation [GO:0032784]; regulation of RNA splicing [GO:0043484]	RNA polymerase II complex binding [GO:0000993]; DNA binding [GO:0003677]; RNA binding [GO:0003723]; protein binding [GO:0005515]; metal ion binding [GO:0046872]	nucleoplasm [GO:0005654]; nuclear matrix [GO:0016363]; intracellular membrane-bounded organelle [GO:0043231]; DBIRD complex [GO:0044609]; nucleus [GO:0005634]
NH_1	1L0222397	P05204;Q15651;Q15651-2	3.4636	-0.5976	Non-histone chromosomal protein HMG-17;High mobility group nucleosome-binding domain-containing protein 3;Isoform of Q15651, Isoform 2 of High mobility group nucleosome-binding domain-containing protein 3	HMGN2;HMGN3;HMGN3	XT NP A	killing of cells of other organism [GO:0031640]; antimicrobial humoral immune response mediated by antimicrobial peptide [GO:0061844]; chromatin organization [GO:0006325]; formation of cytoplasmic translation initiation complex [GO:0001732]; translational initiation [GO:0006413]; protein deubiquitination [GO:0016579]; IRES-dependent viral translational initiation [GO:0075522]; formation of cytopl…	RNA binding [GO:0003723]; protein binding [GO:0005515]; nucleosomal DNA binding [GO:0031492]; chromatin binding [GO:0003682]; translation initiation factor activity [GO:0003743]; thiol-dependent deubiquitinase [GO:0004843]; protein binding [GO:0005515]; metallopeptidase activity [GO:0008237]; identical protein binding [GO:0042802]; isopeptidase activity [GO:0070122]; deubiquitinase activity [GO:0…	chromatin [GO:0000785]; extracellular space [GO:0005615]; nucleus [GO:0005634]; cytoplasm [GO:0005737]; cytosol [GO:0005829]; membrane [GO:0016020]; eukaryotic translation initiation factor 3 complex [GO:0005852]; eukaryotic 43S preinitiation complex [GO:0016282]; eukaryotic 48S preinitiation complex [GO:0033290]; eukaryotic translation initiation factor 3 complex, eIF3m [GO:0071541]; cytosol [GO…
NH_1	1L0222397	O14617-5	3.8117	-0.2495	Isoform of O14617, Isoform 5 of AP-3 complex subunit delta-1	AP3D1	XT NP A
NH_1	1L0222397	P00739;P00739-2	5.068	1.0068	Haptoglobin-related protein;Isoform of P00739, Isoform 2 of Haptoglobin-related protein	HPR;HPR	XT NP B	zymogen activation [GO:0031638]; acute inflammatory response [GO:0002526]; positive regulation of cell death [GO:0010942]; formation of cytoplasmic translation initiation complex [GO:0001732]; translational initiation [GO:0006413]; protein deubiquitination [GO:0016579]; IRES-dependent viral translational initiation [GO:0075522]	hemoglobin binding [GO:0030492]; serine-type endopeptidase activity [GO:0004252]; translation initiation factor activity [GO:0003743]; thiol-dependent deubiquitinase [GO:0004843]; protein binding [GO:0005515]; metallopeptidase activity [GO:0008237]; identical protein binding [GO:0042802]; isopeptidase activity [GO:0070122]; deubiquitinase activity [GO:0101005]; translation initiation factor bindi…	extracellular region [GO:0005576]; extracellular exosome [GO:0070062]; blood microparticle [GO:0072562]; spherical high-density lipoprotein particle [GO:0034366]; extracellular space [GO:0005615]; cytosol [GO:0005829]; membrane [GO:0016020]; eukaryotic translation initiation factor 3 complex [GO:0005852]; eukaryotic 43S preinitiation complex [GO:0016282]; eukaryotic 48S preinitiation complex [GO:…
NH_1	1L0222397	P25786;P25786-2	3.6897	-0.3715	Proteasome subunit alpha type-1;Isoform of P25786, Isoform Long of Proteasome subunit alpha type-1	PSMA1;PSMA1	XT NP A	immune system process [GO:0002376]; ubiquitin-dependent protein catabolic process [GO:0006511]; proteasomal protein catabolic process [GO:0010498]; formation of cytoplasmic translation initiation complex [GO:0001732]; translational initiation [GO:0006413]; protein deubiquitination [GO:0016579]; IRES-dependent viral translational initiation [GO:0075522]	RNA binding [GO:0003723]; protein binding [GO:0005515]; translation initiation factor activity [GO:0003743]; thiol-dependent deubiquitinase [GO:0004843]; protein binding [GO:0005515]; metallopeptidase activity [GO:0008237]; identical protein binding [GO:0042802]; isopeptidase activity [GO:0070122]; deubiquitinase activity [GO:0101005]; translation initiation factor binding [GO:0031369]	nucleus [GO:0005634]; nucleoplasm [GO:0005654]; centrosome [GO:0005813]; cytosol [GO:0005829]; extracellular exosome [GO:0070062]; proteasome complex [GO:0000502]; proteasome core complex [GO:0005839]; polysome [GO:0005844]; proteasome core complex, alpha-subunit complex [GO:0019773]; cytosol [GO:0005829]; membrane [GO:0016020]; eukaryotic translation initiation factor 3 complex [GO:0005852]; euk…
NH_1	1L0222397	P00492	3.6555	-0.4057	Hypoxanthine-guanine phosphoribosyltransferase	HPRT1	XT NP B	T cell mediated cytotoxicity [GO:0001913]; response to amphetamine [GO:0001975]; purine nucleotide biosynthetic process [GO:0006164]; purine ribonucleoside salvage [GO:0006166]; guanine salvage [GO:0006178]; grooming behavior [GO:0007625]; locomotory behavior [GO:0007626]; striatum development [GO:0021756]; cerebral cortex neuron differentiation [GO:0021895]; central nervous system neuron develop…	nucleotide binding [GO:0000166]; magnesium ion binding [GO:0000287]; hypoxanthine phosphoribosyltransferase activity [GO:0004422]; protein binding [GO:0005515]; identical protein binding [GO:0042802]; guanine phosphoribosyltransferase activity [GO:0052657]	cytoplasm [GO:0005737]; cytosol [GO:0005829]; extracellular exosome [GO:0070062]
NH_1	1L0222397	P60953	3.9156	-0.1456	Cell division control protein 42 homolog	CDC42	XT NP B	sprouting angiogenesis [GO:0002040]; cardiac conduction system development [GO:0003161]; phagocytosis, engulfment [GO:0006911]; actin filament organization [GO:0007015]; Golgi organization [GO:0007030]; regulation of mitotic nuclear division [GO:0007088]; nuclear migration [GO:0007097]; establishment or maintenance of cell polarity [GO:0007163]; integrin-mediated signaling pathway [GO:0007229]; r…	GTPase activity [GO:0003924]; G protein activity [GO:0003925]; protein binding [GO:0005515]; GTP binding [GO:0005525]; protein kinase binding [GO:0019901]; GTP-dependent protein binding [GO:0030742]; mitogen-activated protein kinase kinase kinase binding [GO:0031435]; thioesterase binding [GO:0031996]; GBD domain binding [GO:0032427]; apolipoprotein A-I receptor binding [GO:0034191]; identical pr…	centrosome [GO:0005813]; Golgi membrane [GO:0000139]; storage vacuole [GO:0000322]; cytoplasm [GO:0005737]; endoplasmic reticulum membrane [GO:0005789]; cytosol [GO:0005829]; plasma membrane [GO:0005886]; cell-cell junction [GO:0005911]; focal adhesion [GO:0005925]; membrane [GO:0016020]; secretory granule [GO:0030141]; filopodium [GO:0030175]; midbody [GO:0030496]; leading edge membrane [GO:0031…
NH_1	1L0222397	O43150;O43150-2	3.3849	-0.6763	Arf-GAP with SH3 domain, ANK repeat and PH domain-containing protein 2;Isoform of O43150, Isoform 2 of Arf-GAP with SH3 domain, ANK repeat and PH domain-containing protein 2	ASAP2;ASAP2	XT NP A	positive regulation of GTPase activity [GO:0043547]; formation of cytoplasmic translation initiation complex [GO:0001732]; translational initiation [GO:0006413]; protein deubiquitination [GO:0016579]; IRES-dependent viral translational initiation [GO:0075522]	protein binding [GO:0005515]; metal ion binding [GO:0046872]; GTPase activator activity [GO:0005096]; translation initiation factor activity [GO:0003743]; thiol-dependent deubiquitinase [GO:0004843]; protein binding [GO:0005515]; metallopeptidase activity [GO:0008237]; identical protein binding [GO:0042802]; isopeptidase activity [GO:0070122]; deubiquitinase activity [GO:0101005]; translation ini…	plasma membrane [GO:0005886]; Golgi cisterna membrane [GO:0032580]; cytosol [GO:0005829]; membrane [GO:0016020]; eukaryotic translation initiation factor 3 complex [GO:0005852]; eukaryotic 43S preinitiation complex [GO:0016282]; eukaryotic 48S preinitiation complex [GO:0033290]; eukaryotic translation initiation factor 3 complex, eIF3m [GO:0071541]
NH_1	1L0222397	Q96MW1	3.4849	-0.5763	Coiled-coil domain-containing protein 43	CCDC43	XT NP B		protein binding [GO:0005515]	cytosol [GO:0005829]
NH_1	1L0222397	Q96HC4;Q96HC4-4;Q96HC4-6;Q96HC4-7	3.5532	-0.508	PDZ and LIM domain protein 5;Isoform of Q96HC4, Isoform 4 of PDZ and LIM domain protein 5;Isoform of Q96HC4, Isoform 6 of PDZ and LIM domain protein 5;Isoform of Q96HC4, Isoform 7 of PDZ and LIM domain protein 5	PDLIM5;PDLIM5;PDLIM5;PDLIM5	XT NP B	regulation of synapse assembly [GO:0051963]; regulation of dendritic spine morphogenesis [GO:0061001]; cell growth involved in cardiac muscle cell development [GO:0061049]; cell-cell adhesion [GO:0098609]; muscle structure development [GO:0061061]; heart development [GO:0007507]; actin cytoskeleton organization [GO:0030036]; formation of cytoplasmic translation initiation complex [GO:0001732]; tr…	actin binding [GO:0003779]; protein kinase C binding [GO:0005080]; protein binding [GO:0005515]; actinin binding [GO:0042805]; metal ion binding [GO:0046872]; protein N-terminus binding [GO:0047485]; cadherin binding involved in cell-cell adhesion [GO:0098641]; muscle alpha-actinin binding [GO:0051371]; translation initiation factor activity [GO:0003743]; thiol-dependent deubiquitinase [GO:000484…	cytosol [GO:0005829]; adherens junction [GO:0005912]; postsynaptic density [GO:0014069]; actin cytoskeleton [GO:0015629]; membrane [GO:0016020]; cell projection [GO:0042995]; presynapse [GO:0098793]; Z disc [GO:0030018]; filamentous actin [GO:0031941]; stress fiber [GO:0001725]; cytosol [GO:0005829]; membrane [GO:0016020]; eukaryotic translation initiation factor 3 complex [GO:0005852]; eukaryoti…
NH_1	1L0222397	A0A0J9YX35	4.1247	0.0635	Immunoglobulin heavy variable 3-64D	IGHV3-64D	XT NP B	innate immune response [GO:0045087]; positive regulation of B cell activation [GO:0050871]; phagocytosis, engulfment [GO:0006911]; defense response to bacterium [GO:0042742]; phagocytosis, recognition [GO:0006910]; B cell receptor signaling pathway [GO:0050853]; complement activation, classical pathway [GO:0006958]	antigen binding [GO:0003823]; immunoglobulin receptor binding [GO:0034987]	immunoglobulin complex, circulating [GO:0042571]; external side of plasma membrane [GO:0009897]
NH_1	1L0222397	A0A0C4DH36	3.9941	-0.0671	Probable non-functional immunoglobulin heavy variable 3-38	IGHV3-38	XT NP A	innate immune response [GO:0045087]; positive regulation of B cell activation [GO:0050871]; complement activation, classical pathway [GO:0006958]; defense response to bacterium [GO:0042742]; phagocytosis, recognition [GO:0006910]; phagocytosis, engulfment [GO:0006911]; B cell receptor signaling pathway [GO:0050853]	immunoglobulin receptor binding [GO:0034987]; antigen binding [GO:0003823]	immunoglobulin complex, circulating [GO:0042571]; external side of plasma membrane [GO:0009897]
NH_1	1L0222397	P39656;P39656-2;P39656-3	3.8216	-0.2396	Dolichyl-diphosphooligosaccharide--protein glycosyltransferase 48 kDa subunit;Isoform of P39656, Isoform 2 of Dolichyl-diphosphooligosaccharide--protein glycosyltransferase 48 kDa subunit;Isoform of P39656, Isoform 3 of Dolichyl-diphosphooligosaccharide--protein glycosyltransferase 48 kDa subunit	DDOST;DDOST;DDOST	XT NP A	protein glycosylation [GO:0006486]; protein N-linked glycosylation [GO:0006487]; protein N-linked glycosylation via asparagine [GO:0018279]; regulation of protein stability [GO:0031647]; response to cytokine [GO:0034097]; T cell activation [GO:0042110]; regulation of catalytic activity [GO:0050790]; formation of cytoplasmic translation initiation complex [GO:0001732]; translational initiation [GO…	protein binding [GO:0005515]; enzyme activator activity [GO:0008047]; translation initiation factor activity [GO:0003743]; thiol-dependent deubiquitinase [GO:0004843]; protein binding [GO:0005515]; metallopeptidase activity [GO:0008237]; identical protein binding [GO:0042802]; isopeptidase activity [GO:0070122]; deubiquitinase activity [GO:0101005]; translation initiation factor binding [GO:00313…	oligosaccharyltransferase complex [GO:0008250]; endoplasmic reticulum [GO:0005783]; endoplasmic reticulum membrane [GO:0005789]; plasma membrane [GO:0005886]; membrane [GO:0016020]; integral component of membrane [GO:0016021]; azurophil granule membrane [GO:0035577]; intracellular membrane-bounded organelle [GO:0043231]; cytosol [GO:0005829]; membrane [GO:0016020]; eukaryotic translation initiati…
NH_1	1L0222397	A0A0B4J1V6	3.7643	-0.2969	Immunoglobulin heavy variable 3-73	IGHV3-73	XT NP B	phagocytosis, recognition [GO:0006910]; complement activation, classical pathway [GO:0006958]; positive regulation of B cell activation [GO:0050871]; B cell receptor signaling pathway [GO:0050853]; defense response to bacterium [GO:0042742]; phagocytosis, engulfment [GO:0006911]; innate immune response [GO:0045087]	immunoglobulin receptor binding [GO:0034987]; antigen binding [GO:0003823]	immunoglobulin complex, circulating [GO:0042571]; external side of plasma membrane [GO:0009897]
NH_1	1L0222397	Q6UXH0	4.7767	0.7155	Angiopoietin-like protein 8	ANGPTL8	XT NP A	type B pancreatic cell proliferation [GO:0044342]; positive regulation of protein processing [GO:0010954]; regulation of lipoprotein metabolic process [GO:0050746]; triglyceride homeostasis [GO:0070328]; signal transduction [GO:0007165]; regulation of lipid metabolic process [GO:0019216]; cellular lipid metabolic process [GO:0044255]; fat cell differentiation [GO:0045444]; cell maturation [GO:004…	hormone activity [GO:0005179]; protein binding [GO:0005515]	extracellular region [GO:0005576]
NH_1	1L0222397	Q7LBR1	4.4136	0.3524	Charged multivesicular body protein 1b	CHMP1B	XT NP A	nucleus organization [GO:0006997]; mitotic metaphase plate congression [GO:0007080]; regulation of centrosome duplication [GO:0010824]; multivesicular body assembly [GO:0036258]; viral budding via host ESCRT complex [GO:0039702]; establishment of protein localization [GO:0045184]; cell division [GO:0051301]; midbody abscission [GO:0061952]; regulation of mitotic spindle assembly [GO:1901673]; ESC…	protein binding [GO:0005515]; protein domain specific binding [GO:0019904]; identical protein binding [GO:0042802]; MIT domain binding [GO:0090541]	nucleoplasm [GO:0005654]; cytosol [GO:0005829]; endosome membrane [GO:0010008]; midbody [GO:0030496]; late endosome membrane [GO:0031902]; extracellular exosome [GO:0070062]; ESCRT III complex [GO:0000815]; membrane coat [GO:0030117]; multivesicular body [GO:0005771]
NH_1	1L0222397	Q9Y608;Q9Y608-2;Q9Y608-4;Q9Y608-5	4.1878	0.1266	Leucine-rich repeat flightless-interacting protein 2;Isoform of Q9Y608, Isoform 2 of Leucine-rich repeat flightless-interacting protein 2;Isoform of Q9Y608, Isoform 4 of Leucine-rich repeat flightless-interacting protein 2;Isoform of Q9Y608, Isoform 5 of Leucine-rich repeat flightless-interacting protein 2	LRRFIP2;LRRFIP2;LRRFIP2;LRRFIP2	XT NP A	regulation of transcription, DNA-templated [GO:0006355]; biological_process [GO:0008150]; Wnt signaling pathway [GO:0016055]; formation of cytoplasmic translation initiation complex [GO:0001732]; translational initiation [GO:0006413]; protein deubiquitination [GO:0016579]; IRES-dependent viral translational initiation [GO:0075522]; formation of cytoplasmic translation initiation complex [GO:00017…	protein binding [GO:0005515]; LRR domain binding [GO:0030275]; translation initiation factor activity [GO:0003743]; thiol-dependent deubiquitinase [GO:0004843]; protein binding [GO:0005515]; metallopeptidase activity [GO:0008237]; identical protein binding [GO:0042802]; isopeptidase activity [GO:0070122]; deubiquitinase activity [GO:0101005]; translation initiation factor binding [GO:0031369]; tr…	cellular_component [GO:0005575]; cytosol [GO:0005829]; membrane [GO:0016020]; eukaryotic translation initiation factor 3 complex [GO:0005852]; eukaryotic 43S preinitiation complex [GO:0016282]; eukaryotic 48S preinitiation complex [GO:0033290]; eukaryotic translation initiation factor 3 complex, eIF3m [GO:0071541]; cytosol [GO:0005829]; membrane [GO:0016020]; eukaryotic translation initiation fac…
NH_1	1L0222397	P60033	3.4536	-0.6076	CD81 antigen	CD81	XT NP A	immunological synapse formation [GO:0001771]; humoral immune response mediated by circulating immunoglobulin [GO:0002455]; positive regulation of inflammatory response to antigenic stimulus [GO:0002863]; protein localization [GO:0008104]; positive regulation of cell population proliferation [GO:0008284]; myoblast fusion involved in skeletal muscle regeneration [GO:0014905]; positive regulation of…	virus receptor activity [GO:0001618]; integrin binding [GO:0005178]; protein binding [GO:0005515]; cholesterol binding [GO:0015485]; MHC class II protein complex binding [GO:0023026]; MHC class II protein binding [GO:0042289]; transferrin receptor binding [GO:1990459]	immunological synapse [GO:0001772]; plasma membrane [GO:0005886]; integral component of plasma membrane [GO:0005887]; focal adhesion [GO:0005925]; membrane [GO:0016020]; integral component of membrane [GO:0016021]; basolateral plasma membrane [GO:0016323]; vesicle [GO:0031982]; extracellular exosome [GO:0070062]; tetraspanin-enriched microdomain [GO:0097197]; basal plasma membrane [GO:0009925]
NH_1	1L0222397	O95793;O95793-2	3.578	-0.4832	Double-stranded RNA-binding protein Staufen homolog 1;Isoform of O95793, Isoform Short of Double-stranded RNA-binding protein Staufen homolog 1	STAU1;STAU1	XT NP A	cellular response to oxidative stress [GO:0034599]; positive regulation of viral genome replication [GO:0045070]; positive regulation by virus of viral protein levels in host cell [GO:0046726]; modification of postsynaptic structure [GO:0099010]; positive regulation of long-term synaptic potentiation [GO:1900273]; formation of cytoplasmic translation initiation complex [GO:0001732]; translational…	RNA binding [GO:0003723]; double-stranded RNA binding [GO:0003725]; protein binding [GO:0005515]; protein phosphatase 1 binding [GO:0008157]; translation initiation factor activity [GO:0003743]; thiol-dependent deubiquitinase [GO:0004843]; protein binding [GO:0005515]; metallopeptidase activity [GO:0008237]; identical protein binding [GO:0042802]; isopeptidase activity [GO:0070122]; deubiquitinas…	cytoplasm [GO:0005737]; endoplasmic reticulum [GO:0005783]; rough endoplasmic reticulum [GO:0005791]; cytosol [GO:0005829]; plasma membrane [GO:0005886]; cytoplasmic stress granule [GO:0010494]; membrane [GO:0016020]; dendrite [GO:0030425]; cytoplasmic ribonucleoprotein granule [GO:0036464]; neuronal cell body [GO:0043025]; cell body [GO:0044297]; extracellular exosome [GO:0070062]; glutamatergic…
NH_1	1L0222397	Q12866	3.7965	-0.2647	Tyrosine-protein kinase Mer	MERTK	XT NP B	natural killer cell differentiation [GO:0001779]; negative regulation of cytokine production [GO:0001818]; protein phosphorylation [GO:0006468]; phagocytosis [GO:0006909]; cell surface receptor signaling pathway [GO:0007166]; cell-cell signaling [GO:0007267]; spermatogenesis [GO:0007283]; peptidyl-tyrosine phosphorylation [GO:0018108]; platelet activation [GO:0030168]; secretion by cell [GO:00329…	protein binding [GO:0005515]; ATP binding [GO:0005524]; transmembrane receptor protein tyrosine kinase activity [GO:0004714]	photoreceptor outer segment [GO:0001750]; extracellular space [GO:0005615]; cytoplasm [GO:0005737]; plasma membrane [GO:0005886]; rhabdomere [GO:0016028]; receptor complex [GO:0043235]; integral component of plasma membrane [GO:0005887]
NH_1	1L0222397	Q9UBE0;Q9UBE0-2;Q9UBE0-3	3.8168	-0.2444	SUMO-activating enzyme subunit 1;Isoform of Q9UBE0, Isoform 2 of SUMO-activating enzyme subunit 1;Isoform of Q9UBE0, Isoform 3 of SUMO-activating enzyme subunit 1	SAE1;SAE1;SAE1	XT NP A	protein ubiquitination [GO:0016567]; protein sumoylation [GO:0016925]; positive regulation of protein sumoylation [GO:0033235]; regulation of catalytic activity [GO:0050790]; positive regulation of protein targeting to mitochondrion [GO:1903955]; protein modification by small protein conjugation [GO:0032446]; formation of cytoplasmic translation initiation complex [GO:0001732]; translational init…	SUMO activating enzyme activity [GO:0019948]; ubiquitin activating enzyme activity [GO:0004839]; protein binding [GO:0005515]; protein C-terminus binding [GO:0008022]; enzyme activator activity [GO:0008047]; ATP-dependent protein binding [GO:0043008]; small protein activating enzyme binding [GO:0044388]; protein heterodimerization activity [GO:0046982]; translation initiation factor activity [GO:…	nucleus [GO:0005634]; nucleoplasm [GO:0005654]; SUMO activating enzyme complex [GO:0031510]; cytoplasm [GO:0005737]; cytosol [GO:0005829]; membrane [GO:0016020]; eukaryotic translation initiation factor 3 complex [GO:0005852]; eukaryotic 43S preinitiation complex [GO:0016282]; eukaryotic 48S preinitiation complex [GO:0033290]; eukaryotic translation initiation factor 3 complex, eIF3m [GO:0071541]…
NH_1	1L0222397	O95379;O95379-2;O95379-3;O95379-4	4.0292	-0.032	Tumor necrosis factor alpha-induced protein 8;Isoform of O95379, Isoform 2 of Tumor necrosis factor alpha-induced protein 8;Isoform of O95379, Isoform 3 of Tumor necrosis factor alpha-induced protein 8;Isoform of O95379, Isoform 4 of Tumor necrosis factor alpha-induced protein 8	TNFAIP8;TNFAIP8;TNFAIP8;TNFAIP8	XT NP A	apoptotic process [GO:0006915]; positive regulation of apoptotic process [GO:0043065]; negative regulation of apoptotic process [GO:0043066]; negative regulation of cysteine-type endopeptidase activity involved in apoptotic process [GO:0043154]; formation of cytoplasmic translation initiation complex [GO:0001732]; translational initiation [GO:0006413]; protein deubiquitination [GO:0016579]; IRES-…	protein binding [GO:0005515]; cysteine-type endopeptidase inhibitor activity involved in apoptotic process [GO:0043027]; translation initiation factor activity [GO:0003743]; thiol-dependent deubiquitinase [GO:0004843]; protein binding [GO:0005515]; metallopeptidase activity [GO:0008237]; identical protein binding [GO:0042802]; isopeptidase activity [GO:0070122]; deubiquitinase activity [GO:010100…	nucleoplasm [GO:0005654]; cytoplasm [GO:0005737]; cytosol [GO:0005829]; membrane [GO:0016020]; eukaryotic translation initiation factor 3 complex [GO:0005852]; eukaryotic 43S preinitiation complex [GO:0016282]; eukaryotic 48S preinitiation complex [GO:0033290]; eukaryotic translation initiation factor 3 complex, eIF3m [GO:0071541]; cytosol [GO:0005829]; membrane [GO:0016020]; eukaryotic translati…
NH_1	1L0222397	Q7Z6I6;Q7Z6I6-2;Q7Z6I6-4	3.2651	-0.7961	Rho GTPase-activating protein 30;Isoform of Q7Z6I6, Isoform 2 of Rho GTPase-activating protein 30;Isoform of Q7Z6I6, Isoform 4 of Rho GTPase-activating protein 30	ARHGAP30;ARHGAP30;ARHGAP30	XT NP A	regulation of catalytic activity [GO:0050790]; regulation of small GTPase mediated signal transduction [GO:0051056]; small GTPase mediated signal transduction [GO:0007264]; formation of cytoplasmic translation initiation complex [GO:0001732]; translational initiation [GO:0006413]; protein deubiquitination [GO:0016579]; IRES-dependent viral translational initiation [GO:0075522]; formation of cytop…	GTPase activator activity [GO:0005096]; translation initiation factor activity [GO:0003743]; thiol-dependent deubiquitinase [GO:0004843]; protein binding [GO:0005515]; metallopeptidase activity [GO:0008237]; identical protein binding [GO:0042802]; isopeptidase activity [GO:0070122]; deubiquitinase activity [GO:0101005]; translation initiation factor binding [GO:0031369]; translation initiation fa…	cytosol [GO:0005829]; cytoplasmic vesicle [GO:0031410]; intracellular membrane-bounded organelle [GO:0043231]; cytosol [GO:0005829]; membrane [GO:0016020]; eukaryotic translation initiation factor 3 complex [GO:0005852]; eukaryotic 43S preinitiation complex [GO:0016282]; eukaryotic 48S preinitiation complex [GO:0033290]; eukaryotic translation initiation factor 3 complex, eIF3m [GO:0071541]; cyto…
NH_1	1L0222397	P61204;P84077	3.9983	-0.0628	ADP-ribosylation factor 3;ADP-ribosylation factor 1	ARF3;ARF1	XT NP A	retrograde vesicle-mediated transport, Golgi to endoplasmic reticulum [GO:0006890]; intracellular protein transport [GO:0006886]; vesicle-mediated transport [GO:0016192]; formation of cytoplasmic translation initiation complex [GO:0001732]; translational initiation [GO:0006413]; protein deubiquitination [GO:0016579]; IRES-dependent viral translational initiation [GO:0075522]	GTPase activity [GO:0003924]; protein binding [GO:0005515]; GTP binding [GO:0005525]; translation initiation factor activity [GO:0003743]; thiol-dependent deubiquitinase [GO:0004843]; protein binding [GO:0005515]; metallopeptidase activity [GO:0008237]; identical protein binding [GO:0042802]; isopeptidase activity [GO:0070122]; deubiquitinase activity [GO:0101005]; translation initiation factor b…	Golgi membrane [GO:0000139]; perinuclear region of cytoplasm [GO:0048471]; extracellular exosome [GO:0070062]; cytoplasm [GO:0005737]; plasma membrane [GO:0005886]; cytosol [GO:0005829]; membrane [GO:0016020]; eukaryotic translation initiation factor 3 complex [GO:0005852]; eukaryotic 43S preinitiation complex [GO:0016282]; eukaryotic 48S preinitiation complex [GO:0033290]; eukaryotic translation…
NH_1	1L0222397	Q12846	3.5777	-0.4835	Syntaxin-4	STX4	XT NP A	positive regulation of immunoglobulin production [GO:0002639]; positive regulation of cell population proliferation [GO:0008284]; regulation of exocytosis [GO:0017157]; positive regulation of cell migration [GO:0030335]; protein localization to cell surface [GO:0034394]; cellular response to oxidative stress [GO:0034599]; SNARE complex assembly [GO:0035493]; positive regulation of insulin secreti…	protein binding [GO:0005515]; sphingomyelin phosphodiesterase activator activity [GO:0016230]; SNAP receptor activity [GO:0005484]; SNARE binding [GO:0000149]	postsynapse [GO:0098794]; glutamatergic synapse [GO:0098978]; storage vacuole [GO:0000322]; extracellular space [GO:0005615]; endosome [GO:0005768]; vacuole [GO:0005773]; trans-Golgi network [GO:0005802]; cytosol [GO:0005829]; plasma membrane [GO:0005886]; cell surface [GO:0009986]; membrane [GO:0016020]; basolateral plasma membrane [GO:0016323]; lamellipodium [GO:0030027]; phagocytic vesicle mem…
NH_1	1L0222397	P63167	3.2794	-0.7817	Dynein light chain 1, cytoplasmic	DYNLL1	XT NP A	apoptotic process [GO:0006915]; microtubule-based process [GO:0007017]; spermatid development [GO:0007286]; substantia nigra development [GO:0021762]; positive regulation of insulin secretion involved in cellular response to glucose stimulus [GO:0035774]; negative regulation of phosphorylation [GO:0042326]; negative regulation of catalytic activity [GO:0043086]; negative regulation of nitric oxid…	enzyme inhibitor activity [GO:0004857]; protein binding [GO:0005515]; enzyme binding [GO:0019899]; nitric-oxide synthase regulator activity [GO:0030235]; identical protein binding [GO:0042802]; protein-containing complex binding [GO:0044877]; scaffold protein binding [GO:0097110]; dynein intermediate chain binding [GO:0045505]; dynein light intermediate chain binding [GO:0051959]	kinetochore [GO:0000776]; nucleus [GO:0005634]; cytoplasm [GO:0005737]; mitochondrion [GO:0005739]; centrosome [GO:0005813]; cytosol [GO:0005829]; microtubule [GO:0005874]; plasma membrane [GO:0005886]; cilium [GO:0005929]; membrane [GO:0016020]; tertiary granule membrane [GO:0070821]; mitotic spindle [GO:0072686]; ciliary tip [GO:0097542]; ficolin-1-rich granule membrane [GO:0101003]; axon cytop…
NH_1	1L0222397	Q12792;Q12792-4	3.1867	-0.8745	Twinfilin-1;Isoform of Q12792, Isoform 4 of Twinfilin-1	TWF1;TWF1	XT NP A	positive regulation of cardiac muscle hypertrophy [GO:0010613]; negative regulation of actin filament polymerization [GO:0030837]; sequestering of actin monomers [GO:0042989]; regulation of actin phosphorylation [GO:0043538]; positive regulation of neuron projection development [GO:0010976]; barbed-end actin filament capping [GO:0051016]; actin filament depolymerization [GO:0030042]; regulation o…	protein tyrosine kinase activity [GO:0004713]; actin binding [GO:0003779]; actin monomer binding [GO:0003785]; protein binding [GO:0005515]; ATP binding [GO:0005524]; phosphatidylinositol-4,5-bisphosphate binding [GO:0005546]; cadherin binding [GO:0045296]; actin filament binding [GO:0051015]; translation initiation factor activity [GO:0003743]; thiol-dependent deubiquitinase [GO:0004843]; protei…	ruffle membrane [GO:0032587]; nucleolus [GO:0005730]; cytosol [GO:0005829]; cell-cell junction [GO:0005911]; focal adhesion [GO:0005925]; actin cytoskeleton [GO:0015629]; myofibril [GO:0030016]; filopodium [GO:0030175]; perinuclear region of cytoplasm [GO:0048471]; actin filament [GO:0005884]; cytoplasm [GO:0005737]; cytosol [GO:0005829]; membrane [GO:0016020]; eukaryotic translation initiation f…
NH_1	1L0222397	P16109	3.6499	-0.4113	P-selectin	SELP	XT NP A	positive regulation of leukocyte migration [GO:0002687]; inflammatory response [GO:0006954]; cell adhesion [GO:0007155]; leukocyte cell-cell adhesion [GO:0007159]; positive regulation of platelet activation [GO:0010572]; positive regulation of phosphatidylinositol 3-kinase signaling [GO:0014068]; calcium-dependent cell-cell adhesion via plasma membrane cell adhesion molecules [GO:0016339]; respon…	lipopolysaccharide binding [GO:0001530]; calcium ion binding [GO:0005509]; protein binding [GO:0005515]; heparin binding [GO:0008201]; sialic acid binding [GO:0033691]; fucose binding [GO:0042806]; glycosphingolipid binding [GO:0043208]; calcium-dependent protein binding [GO:0048306]; oligosaccharide binding [GO:0070492]	extracellular space [GO:0005615]; plasma membrane [GO:0005886]; integral component of plasma membrane [GO:0005887]; external side of plasma membrane [GO:0009897]; platelet dense granule membrane [GO:0031088]; platelet alpha granule membrane [GO:0031092]
NH_1	1L0222397	P07327	4.8405	0.7793	Alcohol dehydrogenase 1A	ADH1A	XT NP A	alcohol metabolic process [GO:0006066]; retinoic acid metabolic process [GO:0042573]; retinol metabolic process [GO:0042572]; ethanol oxidation [GO:0006069]	alcohol dehydrogenase activity, zinc-dependent [GO:0004024]; protein binding [GO:0005515]; zinc ion binding [GO:0008270]; NAD-retinol dehydrogenase activity [GO:0004745]	nucleoplasm [GO:0005654]; cytosol [GO:0005829]; plasma membrane [GO:0005886]
NH_1	1L0222397	Q9BX67;Q9BX67-2	4.1335	0.0724	Junctional adhesion molecule C;Isoform of Q9BX67, Isoform 2 of Junctional adhesion molecule C	JAM3;JAM3	XT NP A	positive regulation of cellular extravasation [GO:0002693]; positive regulation of membrane permeability [GO:1905710]; angiogenesis [GO:0001525]; neutrophil homeostasis [GO:0001780]; adaptive immune response [GO:0002250]; myeloid progenitor cell differentiation [GO:0002318]; leukocyte migration involved in inflammatory response [GO:0002523]; cell-matrix adhesion [GO:0007160]; spermatid developmen…	integrin binding [GO:0005178]; protein binding [GO:0005515]; protein homodimerization activity [GO:0042803]; protein heterodimerization activity [GO:0046982]; cell-cell adhesion mediator activity [GO:0098632]; translation initiation factor activity [GO:0003743]; thiol-dependent deubiquitinase [GO:0004843]; protein binding [GO:0005515]; metallopeptidase activity [GO:0008237]; identical protein bin…	bicellular tight junction [GO:0005923]; extracellular space [GO:0005615]; Golgi apparatus [GO:0005794]; plasma membrane [GO:0005886]; integral component of plasma membrane [GO:0005887]; microvillus [GO:0005902]; cell-cell junction [GO:0005911]; desmosome [GO:0030057]; paranodal junction [GO:0033010]; Schmidt-Lanterman incisure [GO:0043220]; cell-cell contact zone [GO:0044291]; tight junction [GO:…
NH_1	1L0222397	O95980	3.7774	-0.2838	Reversion-inducing cysteine-rich protein with Kazal motifs	RECK	XT NP A	embryo implantation [GO:0007566]; negative regulation of cell migration [GO:0030336]; embryonic forelimb morphogenesis [GO:0035115]; regulation of angiogenesis [GO:0045765]; canonical Wnt signaling pathway [GO:0060070]; regulation of establishment of blood-brain barrier [GO:0090210]; positive regulation of canonical Wnt signaling pathway [GO:0090263]; negative regulation of metalloendopeptidase a…	endopeptidase inhibitor activity [GO:0004866]; serine-type endopeptidase inhibitor activity [GO:0004867]; protein binding [GO:0005515]; metalloendopeptidase inhibitor activity [GO:0008191]; Wnt-protein binding [GO:0017147]; coreceptor activity involved in canonical Wnt signaling pathway [GO:1904928]	extracellular region [GO:0005576]; plasma membrane [GO:0005886]; membrane [GO:0016020]; anchored component of membrane [GO:0031225]; Wnt signalosome [GO:1990909]
NH_1	1L0222397	P08493;P08493-2	4.9839	0.9227	Matrix Gla protein;Isoform of P08493, Isoform 2 of Matrix Gla protein	MGP;MGP	XT NP B	cartilage condensation [GO:0001502]; ossification [GO:0001503]; cell differentiation [GO:0030154]; regulation of bone mineralization [GO:0030500]; formation of cytoplasmic translation initiation complex [GO:0001732]; translational initiation [GO:0006413]; protein deubiquitination [GO:0016579]; IRES-dependent viral translational initiation [GO:0075522]	extracellular matrix structural constituent [GO:0005201]; calcium ion binding [GO:0005509]; protein binding [GO:0005515]; structural constituent of bone [GO:0008147]; translation initiation factor activity [GO:0003743]; thiol-dependent deubiquitinase [GO:0004843]; protein binding [GO:0005515]; metallopeptidase activity [GO:0008237]; identical protein binding [GO:0042802]; isopeptidase activity [G…	collagen-containing extracellular matrix [GO:0062023]; extracellular exosome [GO:0070062]; extracellular matrix [GO:0031012]; cytosol [GO:0005829]; membrane [GO:0016020]; eukaryotic translation initiation factor 3 complex [GO:0005852]; eukaryotic 43S preinitiation complex [GO:0016282]; eukaryotic 48S preinitiation complex [GO:0033290]; eukaryotic translation initiation factor 3 complex, eIF3m [GO…
NH_1	1L0222397	P14209	3.6303	-0.4309	CD99 antigen	CD99	XT NP B	positive regulation of neutrophil extravasation [GO:2000391]; T cell extravasation [GO:0072683]; homotypic cell-cell adhesion [GO:0034109]	protein binding [GO:0005515]	cytoplasm [GO:0005737]; plasma membrane [GO:0005886]; focal adhesion [GO:0005925]; integral component of plasma membrane [GO:0005887]
NH_1	1L0222397	E9PFZ2	4.109	0.0478	Isoform of P00450, Ceruloplasmin	CP	XT NP B
NH_1	1L0222397	A0FGR8;A0FGR8-2;A0FGR8-6	4.3288	0.2676	Extended synaptotagmin-2;Isoform of A0FGR8, Isoform 2 of Extended synaptotagmin-2;Isoform of A0FGR8, Isoform 6 of Extended synaptotagmin-2	ESYT2;ESYT2;ESYT2	XT NP A	lipid transport [GO:0006869]; endocytosis [GO:0006897]; endoplasmic reticulum-plasma membrane tethering [GO:0061817]; formation of cytoplasmic translation initiation complex [GO:0001732]; translational initiation [GO:0006413]; protein deubiquitination [GO:0016579]; IRES-dependent viral translational initiation [GO:0075522]; formation of cytoplasmic translation initiation complex [GO:0001732]; tra…	calcium ion binding [GO:0005509]; protein binding [GO:0005515]; calcium-dependent phospholipid binding [GO:0005544]; phosphatidylethanolamine binding [GO:0008429]; phosphatidylcholine binding [GO:0031210]; phosphatidylinositol binding [GO:0035091]; identical protein binding [GO:0042802]; cadherin binding [GO:0045296]; translation initiation factor activity [GO:0003743]; thiol-dependent deubiquiti…	endoplasmic reticulum membrane [GO:0005789]; integral component of plasma membrane [GO:0005887]; membrane [GO:0016020]; intrinsic component of endoplasmic reticulum membrane [GO:0031227]; extrinsic component of cytoplasmic side of plasma membrane [GO:0031234]; organelle membrane contact site [GO:0044232]; endoplasmic reticulum-plasma membrane contact site [GO:0140268]; cytosol [GO:0005829]; membr…
NH_1	1L0222397	O75954	3.7266	-0.3346	Tetraspanin-9	TSPAN9	XT NP A	biological_process [GO:0008150]	molecular_function [GO:0003674]	plasma membrane [GO:0005886]; focal adhesion [GO:0005925]; tetraspanin-enriched microdomain [GO:0097197]; integral component of plasma membrane [GO:0005887]
NH_1	1L0222397	P13164;Q01628;Q01629	3.8925	-0.1687	Interferon-induced transmembrane protein 1;Interferon-induced transmembrane protein 3;Interferon-induced transmembrane protein 2	IFITM1;IFITM3;IFITM2	XT NP A	ossification [GO:0001503]; cell surface receptor signaling pathway [GO:0007166]; negative regulation of cell population proliferation [GO:0008285]; response to virus [GO:0009615]; negative regulation of cell migration [GO:0030336]; response to interferon-gamma [GO:0034341]; response to interferon-alpha [GO:0035455]; response to interferon-beta [GO:0035456]; negative regulation of viral genome rep…	protein binding [GO:0005515]; translation initiation factor activity [GO:0003743]; thiol-dependent deubiquitinase [GO:0004843]; protein binding [GO:0005515]; metallopeptidase activity [GO:0008237]; identical protein binding [GO:0042802]; isopeptidase activity [GO:0070122]; deubiquitinase activity [GO:0101005]; translation initiation factor binding [GO:0031369]; translation initiation factor activ…	lysosomal membrane [GO:0005765]; plasma membrane [GO:0005886]; membrane [GO:0016020]; integral component of membrane [GO:0016021]; protein-containing complex [GO:0032991]; cytosol [GO:0005829]; membrane [GO:0016020]; eukaryotic translation initiation factor 3 complex [GO:0005852]; eukaryotic 43S preinitiation complex [GO:0016282]; eukaryotic 48S preinitiation complex [GO:0033290]; eukaryotic tran…
NH_1	1L0222397	P49137-2	3.6057	-0.4555	Isoform of P49137, Isoform 2 of MAP kinase-activated protein kinase 2	MAPKAPK2	XT NP A
NH_1	1L0222397	P16615;P16615-2;P16615-3;P16615-5	3.7838	-0.2774	Sarcoplasmic/endoplasmic reticulum calcium ATPase 2;Isoform of P16615, Isoform 2 of Sarcoplasmic/endoplasmic reticulum calcium ATPase 2;Isoform of P16615, Isoform 3 of Sarcoplasmic/endoplasmic reticulum calcium ATPase 2;Isoform of P16615, Isoform 5 of Sarcoplasmic/endoplasmic reticulum calcium ATPase 2	ATP2A2;ATP2A2;ATP2A2;ATP2A2	XT NP A	autophagosome assembly [GO:0000045]; regulation of the force of heart contraction [GO:0002026]; skeletal muscle contraction [GO:0003009]; cellular calcium ion homeostasis [GO:0006874]; ER-nucleus signaling pathway [GO:0006984]; cell adhesion [GO:0007155]; epidermis development [GO:0008544]; positive regulation of heart rate [GO:0010460]; transition between fast and slow fiber [GO:0014883]; cardia…	P-type calcium transporter activity [GO:0005388]; calcium ion binding [GO:0005509]; protein binding [GO:0005515]; ATP binding [GO:0005524]; enzyme binding [GO:0019899]; lutropin-choriogonadotropic hormone receptor binding [GO:0031775]; transmembrane transporter binding [GO:0044325]; S100 protein binding [GO:0044548]; P-type calcium transporter activity involved in regulation of cardiac muscle cel…	endoplasmic reticulum [GO:0005783]; endoplasmic reticulum membrane [GO:0005789]; integral component of plasma membrane [GO:0005887]; vesicle membrane [GO:0012506]; membrane [GO:0016020]; sarcoplasmic reticulum [GO:0016529]; platelet dense tubular network membrane [GO:0031095]; extrinsic component of cytoplasmic side of plasma membrane [GO:0031234]; sarcoplasmic reticulum membrane [GO:0033017]; pe…
NH_1	1L0222397	P16035	3.6362	-0.425	Metalloproteinase inhibitor 2	TIMP2	XT NP B	central nervous system development [GO:0007417]; aging [GO:0007568]; negative regulation of cell population proliferation [GO:0008285]; regulation of Rap protein signal transduction [GO:0032487]; response to xenobiotic stimulus [GO:0009410]; positive regulation of MAPK cascade [GO:0043410]; positive regulation of neuron differentiation [GO:0045666]; positive regulation of adenylate cyclase activi…	protease binding [GO:0002020]; integrin binding [GO:0005178]; protein binding [GO:0005515]; zinc ion binding [GO:0008270]; peptidase inhibitor activity [GO:0030414]; metalloendopeptidase inhibitor activity [GO:0008191]	extracellular region [GO:0005576]; cell surface [GO:0009986]; growth cone [GO:0030426]; specific granule lumen [GO:0035580]; neuronal cell body [GO:0043025]; collagen-containing extracellular matrix [GO:0062023]; tertiary granule lumen [GO:1904724]; ficolin-1-rich granule lumen [GO:1904813]; extracellular matrix [GO:0031012]; extracellular space [GO:0005615]
NH_1	1L0222397	P60228	3.5748	-0.4863	Eukaryotic translation initiation factor 3 subunit E	EIF3E	XT NP A	nuclear-transcribed mRNA catabolic process, nonsense-mediated decay [GO:0000184]; formation of cytoplasmic translation initiation complex [GO:0001732]; translational initiation [GO:0006413]; regulation of translational initiation [GO:0006446]; positive regulation of translation [GO:0045727]; negative regulation of translational initiation [GO:0045947]; positive regulation of mRNA binding [GO:1902…	translation initiation factor activity [GO:0003743]; RNA binding [GO:0003723]; protein binding [GO:0005515]; cadherin binding [GO:0045296]; protein N-terminus binding [GO:0047485]	chromatin [GO:0000785]; PML body [GO:0016605]; nucleus [GO:0005634]; nucleoplasm [GO:0005654]; cytoplasm [GO:0005737]; cytosol [GO:0005829]; membrane [GO:0016020]; extracellular exosome [GO:0070062]; eukaryotic translation initiation factor 3 complex [GO:0005852]; eukaryotic 43S preinitiation complex [GO:0016282]; eukaryotic 48S preinitiation complex [GO:0033290]; eukaryotic translation initiatio…
NH_1	1L0222397	P62888	3.746	-0.3152	60S ribosomal protein L30	RPL30	XT NP A	cytoplasmic translation [GO:0002181]; translation [GO:0006412]; killing of cells of other organism [GO:0031640]; defense response to Gram-negative bacterium [GO:0050829]; antimicrobial humoral immune response mediated by antimicrobial peptide [GO:0061844]	RNA binding [GO:0003723]; structural constituent of ribosome [GO:0003735]; protein binding [GO:0005515]	postsynaptic density [GO:0014069]; nucleus [GO:0005634]; cytosol [GO:0005829]; focal adhesion [GO:0005925]; membrane [GO:0016020]; cytosolic ribosome [GO:0022626]; extracellular exosome [GO:0070062]; cytosolic large ribosomal subunit [GO:0022625]; polysomal ribosome [GO:0042788]
NH_1	1L0222397	Q9NR31	4.5652	0.504	GTP-binding protein SAR1a	SAR1A	XT NP B	COPII-coated vesicle cargo loading [GO:0090110]; membrane organization [GO:0061024]; endoplasmic reticulum to Golgi vesicle-mediated transport [GO:0006888]; vesicle organization [GO:0016050]; positive regulation of protein exit from endoplasmic reticulum [GO:0070863]; intracellular protein transport [GO:0006886]; regulation of COPII vesicle coating [GO:0003400]	protein binding [GO:0005515]; GTP binding [GO:0005525]; GTPase activity [GO:0003924]	Golgi apparatus [GO:0005794]; COPII vesicle coat [GO:0030127]; endoplasmic reticulum exit site [GO:0070971]
NH_1	1L0222397	O43583	3.7188	-0.3424	Density-regulated protein	DENR	XT NP B	formation of translation preinitiation complex [GO:0001731]; ribosome disassembly [GO:0032790]; IRES-dependent viral translational initiation [GO:0075522]; translation reinitiation [GO:0002188]	molecular_function [GO:0003674]; translation initiation factor activity [GO:0003743]; protein binding [GO:0005515]; mRNA binding [GO:0003729]	cellular_component [GO:0005575]
NH_1	1L0222397	O95399;O95399-2	4.5553	0.4941	Urotensin-2;Isoform of O95399, Isoform 2 of Urotensin-2	UTS2;UTS2	XT NP A	muscle contraction [GO:0006936]; signal transduction [GO:0007165]; chemical synaptic transmission [GO:0007268]; blood vessel diameter maintenance [GO:0097746]; regulation of blood pressure [GO:0008217]; formation of cytoplasmic translation initiation complex [GO:0001732]; translational initiation [GO:0006413]; protein deubiquitination [GO:0016579]; IRES-dependent viral translational initiation [G…	signaling receptor binding [GO:0005102]; hormone activity [GO:0005179]; translation initiation factor activity [GO:0003743]; thiol-dependent deubiquitinase [GO:0004843]; protein binding [GO:0005515]; metallopeptidase activity [GO:0008237]; identical protein binding [GO:0042802]; isopeptidase activity [GO:0070122]; deubiquitinase activity [GO:0101005]; translation initiation factor binding [GO:003…	extracellular region [GO:0005576]; synapse [GO:0045202]; extracellular space [GO:0005615]; cytosol [GO:0005829]; membrane [GO:0016020]; eukaryotic translation initiation factor 3 complex [GO:0005852]; eukaryotic 43S preinitiation complex [GO:0016282]; eukaryotic 48S preinitiation complex [GO:0033290]; eukaryotic translation initiation factor 3 complex, eIF3m [GO:0071541]
NH_1	1L0222397	Q99961	3.9603	-0.1009	Endophilin-A2	SH3GL1	XT NP B	signal transduction [GO:0007165]; central nervous system development [GO:0007417]; synaptic vesicle uncoating [GO:0016191]; modulation of excitatory postsynaptic potential [GO:0098815]; positive regulation of synaptic vesicle endocytosis [GO:1900244]	protein binding [GO:0005515]; protein C-terminus binding [GO:0008022]; lipid binding [GO:0008289]; SH3 domain binding [GO:0017124]; phosphatase binding [GO:0019902]; beta-1 adrenergic receptor binding [GO:0031697]; identical protein binding [GO:0042802]; transmembrane transporter binding [GO:0044325]; cadherin binding [GO:0045296]; GTPase binding [GO:0051020]	presynapse [GO:0098793]; glutamatergic synapse [GO:0098978]; podosome [GO:0002102]; cytoplasm [GO:0005737]; cytosol [GO:0005829]; early endosome membrane [GO:0031901]; cell projection [GO:0042995]; Schaffer collateral - CA1 synapse [GO:0098685]; hippocampal mossy fiber to CA3 synapse [GO:0098686]; postsynaptic density, intracellular component [GO:0099092]
NH_1	1L0222397	O60229;O60229-4;O60229-5;O60229-6	3.5812	-0.48	Kalirin;Isoform of O60229, Isoform 4 of Kalirin;Isoform of O60229, Isoform 5 of Kalirin;Isoform of O60229, Isoform 6 of Kalirin	KALRN;KALRN;KALRN;KALRN	XT NP A	protein phosphorylation [GO:0006468]; signal transduction [GO:0007165]; nervous system development [GO:0007399]; axon guidance [GO:0007411]; central nervous system development [GO:0007417]; vesicle-mediated transport [GO:0016192]; intracellular signal transduction [GO:0035556]; ephrin receptor signaling pathway [GO:0048013]; regulation of catalytic activity [GO:0050790]; regulation of small GTPas…	protein serine/threonine kinase activity [GO:0004674]; guanyl-nucleotide exchange factor activity [GO:0005085]; ATP binding [GO:0005524]; metal ion binding [GO:0046872]; protein serine kinase activity [GO:0106310]; protein threonine kinase activity [GO:0106311]; translation initiation factor activity [GO:0003743]; thiol-dependent deubiquitinase [GO:0004843]; protein binding [GO:0005515]; metallop…	nucleoplasm [GO:0005654]; cytosol [GO:0005829]; actin cytoskeleton [GO:0015629]; extracellular exosome [GO:0070062]; cytosol [GO:0005829]; membrane [GO:0016020]; eukaryotic translation initiation factor 3 complex [GO:0005852]; eukaryotic 43S preinitiation complex [GO:0016282]; eukaryotic 48S preinitiation complex [GO:0033290]; eukaryotic translation initiation factor 3 complex, eIF3m [GO:0071541]…
NH_1	1L0222397	P45880;P45880-1;P45880-2	4.1988	0.1376	Voltage-dependent anion-selective channel protein 2;Isoform of P45880, Isoform 1 of Voltage-dependent anion-selective channel protein 2;Isoform of P45880, Isoform 2 of Voltage-dependent anion-selective channel protein 2	VDAC2;VDAC2;VDAC2	XT NP A	anion transport [GO:0006820]; binding of sperm to zona pellucida [GO:0007339]; inorganic anion transport [GO:0015698]; negative regulation of protein polymerization [GO:0032272]; mitochondrial outer membrane permeabilization [GO:0097345]; anion transmembrane transport [GO:0098656]; negative regulation of intrinsic apoptotic signaling pathway [GO:2001243]; formation of cytoplasmic translation init…	nucleotide binding [GO:0000166]; protein binding [GO:0005515]; voltage-gated anion channel activity [GO:0008308]; porin activity [GO:0015288]; cholesterol binding [GO:0015485]; phosphatidylcholine binding [GO:0031210]; ceramide binding [GO:0097001]; translation initiation factor activity [GO:0003743]; thiol-dependent deubiquitinase [GO:0004843]; protein binding [GO:0005515]; metallopeptidase acti…	acrosomal vesicle [GO:0001669]; nucleus [GO:0005634]; mitochondrion [GO:0005739]; synaptic vesicle [GO:0008021]; membrane [GO:0016020]; mitochondrial membrane [GO:0031966]; mitochondrial nucleoid [GO:0042645]; pore complex [GO:0046930]; mitochondrial outer membrane [GO:0005741]; cytosol [GO:0005829]; membrane [GO:0016020]; eukaryotic translation initiation factor 3 complex [GO:0005852]; eukaryoti…
NH_1	1L0222397	P49840	3.655	-0.4061	Glycogen synthase kinase-3 alpha	GSK3A	XT NP A	regulation of systemic arterial blood pressure [GO:0003073]; cardiac left ventricle morphogenesis [GO:0003214]; glycogen metabolic process [GO:0005977]; regulation of gene expression by genetic imprinting [GO:0006349]; protein phosphorylation [GO:0006468]; dopamine receptor signaling pathway [GO:0007212]; nervous system development [GO:0007399]; aging [GO:0007568]; insulin receptor signaling path…	protein serine/threonine kinase activity [GO:0004674]; signaling receptor binding [GO:0005102]; protein binding [GO:0005515]; ATP binding [GO:0005524]; protein kinase A catalytic subunit binding [GO:0034236]; tau protein binding [GO:0048156]; tau-protein kinase activity [GO:0050321]; protein serine kinase activity [GO:0106310]; protein threonine kinase activity [GO:0106311]	mitochondrion [GO:0005739]; cytosol [GO:0005829]; microtubule [GO:0005874]; neuronal cell body [GO:0043025]; apical dendrite [GO:0097440]; postsynapse [GO:0098794]; proximal dendrite [GO:1990635]; beta-catenin destruction complex [GO:0030877]; axon [GO:0030424]; nucleus [GO:0005634]; cytoplasm [GO:0005737]
NH_1	1L0222397	Q15185;Q15185-4	4.8817	0.8205	Prostaglandin E synthase 3;Isoform of Q15185, Isoform 4 of Prostaglandin E synthase 3	PTGES3;PTGES3	XT NP B	telomere maintenance [GO:0000723]; prostaglandin biosynthetic process [GO:0001516]; glycogen biosynthetic process [GO:0005978]; telomere maintenance via telomerase [GO:0007004]; signal transduction [GO:0007165]; cell population proliferation [GO:0008283]; cyclooxygenase pathway [GO:0019371]; positive regulation of phosphorylation [GO:0042327]; glucocorticoid receptor signaling pathway [GO:0042921…	telomerase activity [GO:0003720]; protein binding [GO:0005515]; prostaglandin-E synthase activity [GO:0050220]; unfolded protein binding [GO:0051082]; Hsp90 protein binding [GO:0051879]; DNA polymerase binding [GO:0070182]; chaperone binding [GO:0051087]; translation initiation factor activity [GO:0003743]; thiol-dependent deubiquitinase [GO:0004843]; protein binding [GO:0005515]; metallopeptidas…	chromosome, telomeric region [GO:0000781]; nucleus [GO:0005634]; nucleoplasm [GO:0005654]; cytosol [GO:0005829]; telomerase holoenzyme complex [GO:0005697]; protein-containing complex [GO:0032991]; chaperone complex [GO:0101031]; cytosol [GO:0005829]; membrane [GO:0016020]; eukaryotic translation initiation factor 3 complex [GO:0005852]; eukaryotic 43S preinitiation complex [GO:0016282]; eukaryot…
NH_1	1L0222397	Q9Y333	3.7459	-0.3153	U6 snRNA-associated Sm-like protein LSm2	LSM2	XT NP A	spliceosomal tri-snRNP complex assembly [GO:0000244]; mRNA catabolic process [GO:0006402]; mRNA splicing, via spliceosome [GO:0000398]	RNA binding [GO:0003723]; protein binding [GO:0005515]; U6 snRNA binding [GO:0017070]; small GTPase binding [GO:0031267]	nucleus [GO:0005634]; nucleoplasm [GO:0005654]; cytoplasm [GO:0005737]; cytosol [GO:0005829]; U4/U6 x U5 tri-snRNP complex [GO:0046540]; U2-type precatalytic spliceosome [GO:0071005]; catalytic step 2 spliceosome [GO:0071013]; Lsm2-8 complex [GO:0120115]; Lsm1-7-Pat1 complex [GO:1990726]; U6 snRNP [GO:0005688]; P-body [GO:0000932]; precatalytic spliceosome [GO:0071011]
NH_1	1L0222397	Q9Y277	3.9687	-0.0925	Voltage-dependent anion-selective channel protein 3	VDAC3	XT NP A	inorganic anion transport [GO:0015698]; adenine transport [GO:0015853]; anion transmembrane transport [GO:0098656]; regulation of cilium assembly [GO:1902017]	nucleotide binding [GO:0000166]; voltage-gated anion channel activity [GO:0008308]; porin activity [GO:0015288]	nucleus [GO:0005634]; mitochondrion [GO:0005739]; membrane [GO:0016020]; extracellular exosome [GO:0070062]; pore complex [GO:0046930]; mitochondrial outer membrane [GO:0005741]
NH_1	1L0222397	P28676	4.4779	0.4167	Grancalcin	GCA	XT NP B	membrane fusion [GO:0061025]	calcium ion binding [GO:0005509]; protein binding [GO:0005515]; protein homodimerization activity [GO:0042803]; protein heterodimerization activity [GO:0046982]	extracellular region [GO:0005576]; cytoplasm [GO:0005737]; cytosol [GO:0005829]; plasma membrane [GO:0005886]; azurophil granule lumen [GO:0035578]; extracellular exosome [GO:0070062]
NH_1	1L0222397	P30626;P30626-2;P30626-3	4.7712	0.71	Sorcin;Isoform of P30626, Isoform 2 of Sorcin;Isoform of P30626, Isoform 3 of Sorcin	SRI;SRI;SRI	XT NP B	action potential [GO:0001508]; calcium ion transport [GO:0006816]; intracellular sequestering of iron ion [GO:0006880]; regulation of striated muscle contraction [GO:0006942]; signal transduction [GO:0007165]; heart development [GO:0007507]; muscle organ development [GO:0007517]; regulation of heart contraction [GO:0008016]; negative regulation of heart rate [GO:0010459]; regulation of cell commu…	protease binding [GO:0002020]; signaling receptor binding [GO:0005102]; calcium channel regulator activity [GO:0005246]; calcium ion binding [GO:0005509]; protein binding [GO:0005515]; transmembrane transporter binding [GO:0044325]; protein heterodimerization activity [GO:0046982]; DNA-binding transcription factor binding [GO:0140297]; translation initiation factor activity [GO:0003743]; thiol-de…	chromaffin granule membrane [GO:0042584]; nucleoplasm [GO:0005654]; cytoplasm [GO:0005737]; mitochondrion [GO:0005739]; endoplasmic reticulum membrane [GO:0005789]; smooth endoplasmic reticulum [GO:0005790]; cytosol [GO:0005829]; membrane [GO:0016020]; sarcoplasmic reticulum [GO:0016529]; Z disc [GO:0030018]; T-tubule [GO:0030315]; sarcoplasmic reticulum membrane [GO:0033017]; axon terminus [GO:0…
NH_1	1L0222397	Q9Y5X9	3.6058	-0.4553	Endothelial lipase	LIPG	XT NP A	lipid metabolic process [GO:0006629]; response to nutrient [GO:0007584]; cell population proliferation [GO:0008283]; phospholipid catabolic process [GO:0009395]; positive regulation of high-density lipoprotein particle clearance [GO:0010983]; positive regulation of cholesterol transport [GO:0032376]; high-density lipoprotein particle remodeling [GO:0034375]; cholesterol homeostasis [GO:0042632]; …	phospholipase activity [GO:0004620]; triglyceride lipase activity [GO:0004806]; heparin binding [GO:0008201]; phospholipase A1 activity [GO:0008970]; phosphatidylserine 1-acylhydrolase activity [GO:0052739]; 1-acyl-2-lysophosphatidylserine acylhydrolase activity [GO:0052740]; lipase activity [GO:0016298]; lipoprotein lipase activity [GO:0004465]	extracellular region [GO:0005576]; extracellular space [GO:0005615]; early endosome [GO:0005769]; Golgi apparatus [GO:0005794]; cell surface [GO:0009986]
NH_1	1L0222397	P06858	4.5622	0.501	Lipoprotein lipase	LPL	XT NP B	fatty acid metabolic process [GO:0006631]; fatty acid biosynthetic process [GO:0006633]; triglyceride metabolic process [GO:0006641]; phospholipid metabolic process [GO:0006644]; response to cold [GO:0009409]; response to glucose [GO:0009749]; positive regulation of macrophage derived foam cell differentiation [GO:0010744]; positive regulation of lipid storage [GO:0010884]; positive regulation of…	lipoprotein lipase activity [GO:0004465]; phospholipase activity [GO:0004620]; triglyceride lipase activity [GO:0004806]; signaling receptor binding [GO:0005102]; calcium ion binding [GO:0005509]; protein binding [GO:0005515]; heparin binding [GO:0008201]; phospholipase A1 activity [GO:0008970]; triglyceride binding [GO:0017129]; apolipoprotein binding [GO:0034185]; protein homodimerization activ…	extracellular region [GO:0005576]; extracellular space [GO:0005615]; plasma membrane [GO:0005886]; very-low-density lipoprotein particle [GO:0034361]; chylomicron [GO:0042627]
NH_1	1L0222397	P62701	3.4697	-0.5915	40S ribosomal protein S4, X isoform	RPS4X	XT NP A	cytoplasmic translation [GO:0002181]; translation [GO:0006412]; multicellular organism development [GO:0007275]; positive regulation of cell population proliferation [GO:0008284]; positive regulation of translation [GO:0045727]	RNA binding [GO:0003723]; structural constituent of ribosome [GO:0003735]; protein binding [GO:0005515]; rRNA binding [GO:0019843]	nucleoplasm [GO:0005654]; cytosol [GO:0005829]; ribosome [GO:0005840]; focal adhesion [GO:0005925]; membrane [GO:0016020]; cytosolic ribosome [GO:0022626]; cytoplasmic ribonucleoprotein granule [GO:0036464]; synapse [GO:0045202]; extracellular exosome [GO:0070062]; polysome [GO:0005844]; small ribosomal subunit [GO:0015935]; cytosolic small ribosomal subunit [GO:0022627]; ribonucleoprotein comple…
NH_1	1L0222397	P37235	4.1219	0.0607	Hippocalcin-like protein 1	HPCAL1	XT NP B		calcium ion binding [GO:0005509]; protein binding [GO:0005515]	membrane [GO:0016020]
NH_1	1L0222397	P04844;P04844-2	3.5236	-0.5376	Dolichyl-diphosphooligosaccharide--protein glycosyltransferase subunit 2;Isoform of P04844, Isoform 2 of Dolichyl-diphosphooligosaccharide--protein glycosyltransferase subunit 2	RPN2;RPN2	XT NP A	cellular protein modification process [GO:0006464]; protein N-linked glycosylation [GO:0006487]; aging [GO:0007568]; protein N-linked glycosylation via asparagine [GO:0018279]; response to xenobiotic stimulus [GO:0009410]; formation of cytoplasmic translation initiation complex [GO:0001732]; translational initiation [GO:0006413]; protein deubiquitination [GO:0016579]; IRES-dependent viral transla…	dolichyl-diphosphooligosaccharide-protein glycotransferase activity [GO:0004579]; protein binding [GO:0005515]; ribosome binding [GO:0043022]; translation initiation factor activity [GO:0003743]; thiol-dependent deubiquitinase [GO:0004843]; protein binding [GO:0005515]; metallopeptidase activity [GO:0008237]; identical protein binding [GO:0042802]; isopeptidase activity [GO:0070122]; deubiquitina…	autophagosome membrane [GO:0000421]; endoplasmic reticulum [GO:0005783]; endoplasmic reticulum membrane [GO:0005789]; rough endoplasmic reticulum [GO:0005791]; membrane [GO:0016020]; integral component of membrane [GO:0016021]; nuclear body [GO:0016604]; oligosaccharyltransferase complex [GO:0008250]; cytosol [GO:0005829]; membrane [GO:0016020]; eukaryotic translation initiation factor 3 complex …
NH_1	1L0222397	P80162	3.809	-0.2522	C-X-C motif chemokine 6	CXCL6	XT NP A	leukocyte homeostasis [GO:0001776]; chemotaxis [GO:0006935]; signal transduction [GO:0007165]; cell-cell signaling [GO:0007267]; neutrophil chemotaxis [GO:0030593]; regulation of chemokine production [GO:0032642]; neutrophil activation [GO:0042119]; defense response to bacterium [GO:0042742]; antimicrobial humoral immune response mediated by antimicrobial peptide [GO:0061844]; regulation of neutr…	protein binding [GO:0005515]; chemokine activity [GO:0008009]; heparin binding [GO:0008201]; CXCR chemokine receptor binding [GO:0045236]	extracellular region [GO:0005576]; extracellular space [GO:0005615]
NH_1	1L0222397	Q9H1B5	3.8707	-0.1905	Xylosyltransferase 2	XYLT2	XT NP B	glycosaminoglycan biosynthetic process [GO:0006024]; heparan sulfate proteoglycan biosynthetic process [GO:0015012]; glycosaminoglycan metabolic process [GO:0030203]; chondroitin sulfate biosynthetic process [GO:0030206]; heparin biosynthetic process [GO:0030210]; chondroitin sulfate proteoglycan biosynthetic process [GO:0050650]	magnesium ion binding [GO:0000287]; manganese ion binding [GO:0030145]; protein xylosyltransferase activity [GO:0030158]	Golgi membrane [GO:0000139]; extracellular space [GO:0005615]; integral component of membrane [GO:0016021]
NH_1	1L0222397	Q92556	3.6911	-0.3701	Engulfment and cell motility protein 1	ELMO1	XT NP B	phagocytosis, engulfment [GO:0006911]; apoptotic process [GO:0006915]; cell migration [GO:0016477]; Rac protein signal transduction [GO:0016601]; actin cytoskeleton organization [GO:0030036]; cell motility [GO:0048870]; regulation of catalytic activity [GO:0050790]; actin filament organization [GO:0007015]	guanyl-nucleotide exchange factor activity [GO:0005085]; protein binding [GO:0005515]; SH3 domain binding [GO:0017124]	cytoplasm [GO:0005737]; cytosol [GO:0005829]; plasma membrane [GO:0005886]; membrane [GO:0016020]; guanyl-nucleotide exchange factor complex [GO:0032045]
NH_1	1L0222397	P07332;P07332-2;P07332-3;P07332-4	3.3069	-0.7543	Tyrosine-protein kinase Fes/Fps;Isoform of P07332, Isoform 2 of Tyrosine-protein kinase Fes/Fps;Isoform of P07332, Isoform 3 of Tyrosine-protein kinase Fes/Fps;Isoform of P07332, Isoform 4 of Tyrosine-protein kinase Fes/Fps	FES;FES;FES;FES	XT NP A	microtubule bundle formation [GO:0001578]; centrosome cycle [GO:0007098]; regulation of cell shape [GO:0008360]; positive regulation of neuron projection development [GO:0010976]; peptidyl-tyrosine phosphorylation [GO:0018108]; regulation of cell adhesion [GO:0030155]; positive regulation of microtubule polymerization [GO:0031116]; regulation of cell population proliferation [GO:0042127]; regulat…	protein tyrosine kinase activity [GO:0004713]; transmembrane receptor protein tyrosine kinase activity [GO:0004714]; non-membrane spanning protein tyrosine kinase activity [GO:0004715]; protein binding [GO:0005515]; ATP binding [GO:0005524]; microtubule binding [GO:0008017]; immunoglobulin receptor binding [GO:0034987]; phosphatidylinositol binding [GO:0035091]; signaling receptor binding [GO:000…	cytoplasmic vesicle [GO:0031410]; cytoplasm [GO:0005737]; Golgi apparatus [GO:0005794]; cytosol [GO:0005829]; focal adhesion [GO:0005925]; microtubule cytoskeleton [GO:0015630]; extrinsic component of cytoplasmic side of plasma membrane [GO:0031234]; cytosol [GO:0005829]; membrane [GO:0016020]; eukaryotic translation initiation factor 3 complex [GO:0005852]; eukaryotic 43S preinitiation complex […
NH_1	1L0222397	Q8WWI5;Q8WWI5-2;Q8WWI5-3	3.8419	-0.2193	Choline transporter-like protein 1;Isoform of Q8WWI5, Isoform 2 of Choline transporter-like protein 1;Isoform of Q8WWI5, Isoform 3 of Choline transporter-like protein 1	SLC44A1;SLC44A1;SLC44A1	XT NP A	phosphatidylcholine biosynthetic process [GO:0006656]; choline transport [GO:0015871]; choline catabolic process [GO:0042426]; transmembrane transport [GO:0055085]; transport across blood-brain barrier [GO:0150104]; formation of cytoplasmic translation initiation complex [GO:0001732]; translational initiation [GO:0006413]; protein deubiquitination [GO:0016579]; IRES-dependent viral translational …	choline transmembrane transporter activity [GO:0015220]; transmembrane transporter activity [GO:0022857]; translation initiation factor activity [GO:0003743]; thiol-dependent deubiquitinase [GO:0004843]; protein binding [GO:0005515]; metallopeptidase activity [GO:0008237]; identical protein binding [GO:0042802]; isopeptidase activity [GO:0070122]; deubiquitinase activity [GO:0101005]; translation…	nucleoplasm [GO:0005654]; mitochondrion [GO:0005739]; mitochondrial outer membrane [GO:0005741]; cytosol [GO:0005829]; plasma membrane [GO:0005886]; membrane [GO:0016020]; integral component of membrane [GO:0016021]; extracellular exosome [GO:0070062]; cytosol [GO:0005829]; membrane [GO:0016020]; eukaryotic translation initiation factor 3 complex [GO:0005852]; eukaryotic 43S preinitiation complex…
NH_1	1L0222397	Q3YEC7;Q3YEC7-2	4.2896	0.2284	Rab-like protein 6;Isoform of Q3YEC7, Isoform 2 of Rab-like protein 6	RABL6;RABL6	XT NP A	; formation of cytoplasmic translation initiation complex [GO:0001732]; translational initiation [GO:0006413]; protein deubiquitination [GO:0016579]; IRES-dependent viral translational initiation [GO:0075522]	protein binding [GO:0005515]; GTP binding [GO:0005525]; translation initiation factor activity [GO:0003743]; thiol-dependent deubiquitinase [GO:0004843]; protein binding [GO:0005515]; metallopeptidase activity [GO:0008237]; identical protein binding [GO:0042802]; isopeptidase activity [GO:0070122]; deubiquitinase activity [GO:0101005]; translation initiation factor binding [GO:0031369]	nucleus [GO:0005634]; cytoplasm [GO:0005737]; centrosome [GO:0005813]; cytosol [GO:0005829]; cytosol [GO:0005829]; membrane [GO:0016020]; eukaryotic translation initiation factor 3 complex [GO:0005852]; eukaryotic 43S preinitiation complex [GO:0016282]; eukaryotic 48S preinitiation complex [GO:0033290]; eukaryotic translation initiation factor 3 complex, eIF3m [GO:0071541]
NH_1	1L0222397	P51888	3.8062	-0.2549	Prolargin	PRELP	XT NP A	skeletal system development [GO:0001501]; cell aging [GO:0007569]	extracellular matrix structural constituent [GO:0005201]; extracellular matrix structural constituent conferring compression resistance [GO:0030021]; heparin binding [GO:0008201]	collagen-containing extracellular matrix [GO:0062023]; extracellular region [GO:0005576]; Golgi lumen [GO:0005796]; extracellular matrix [GO:0031012]; lysosomal lumen [GO:0043202]; extracellular exosome [GO:0070062]; extracellular vesicle [GO:1903561]; extracellular space [GO:0005615]
NH_1	1L0222397	Q99747;Q99747-2	3.5224	-0.5387	Gamma-soluble NSF attachment protein;Isoform of Q99747, Isoform 2 of Gamma-soluble NSF attachment protein	NAPG;NAPG	XT NP B	intra-Golgi vesicle-mediated transport [GO:0006891]; protein stabilization [GO:0050821]; membrane fusion [GO:0061025]; protein-containing complex assembly [GO:0065003]; intracellular protein transport [GO:0006886]; formation of cytoplasmic translation initiation complex [GO:0001732]; translational initiation [GO:0006413]; protein deubiquitination [GO:0016579]; IRES-dependent viral translational i…	protein binding [GO:0005515]; syntaxin binding [GO:0019905]; soluble NSF attachment protein activity [GO:0005483]; translation initiation factor activity [GO:0003743]; thiol-dependent deubiquitinase [GO:0004843]; protein binding [GO:0005515]; metallopeptidase activity [GO:0008237]; identical protein binding [GO:0042802]; isopeptidase activity [GO:0070122]; deubiquitinase activity [GO:0101005]; tr…	mitochondrion [GO:0005739]; lysosomal membrane [GO:0005765]; synapse [GO:0045202]; extracellular exosome [GO:0070062]; SNARE complex [GO:0031201]; vacuolar membrane [GO:0005774]; cytosol [GO:0005829]; membrane [GO:0016020]; eukaryotic translation initiation factor 3 complex [GO:0005852]; eukaryotic 43S preinitiation complex [GO:0016282]; eukaryotic 48S preinitiation complex [GO:0033290]; eukaryot…
NH_1	1L0222397	P23378	3.5613	-0.4998	Glycine dehydrogenase (decarboxylating), mitochondrial	GLDC	XT NP B	glycine catabolic process [GO:0006546]; electron transport chain [GO:0022900]; response to methylamine [GO:0036255]; protein-containing complex assembly [GO:0065003]; response to lipoic acid [GO:1903442]; glycine decarboxylation via glycine cleavage system [GO:0019464]	glycine dehydrogenase (decarboxylating) activity [GO:0004375]; electron transfer activity [GO:0009055]; lyase activity [GO:0016829]; enzyme binding [GO:0019899]; protein homodimerization activity [GO:0042803]; pyridoxal binding [GO:0070280]; glycine binding [GO:0016594]; pyridoxal phosphate binding [GO:0030170]	nucleoplasm [GO:0005654]; mitochondrion [GO:0005739]; mitochondrial matrix [GO:0005759]; plasma membrane [GO:0005886]; glycine cleavage complex [GO:0005960]
NH_1	1L0222397	O14639;O14639-2;O14639-6	3.4518	-0.6094	Actin-binding LIM protein 1;Isoform of O14639, Isoform 2 of Actin-binding LIM protein 1;Isoform of O14639, Isoform 6 of Actin-binding LIM protein 1	ABLIM1;ABLIM1;ABLIM1	XT NP A	lamellipodium assembly [GO:0030032]; cilium assembly [GO:0060271]; cytoskeleton organization [GO:0007010]; visual perception [GO:0007601]; animal organ morphogenesis [GO:0009887]; formation of cytoplasmic translation initiation complex [GO:0001732]; translational initiation [GO:0006413]; protein deubiquitination [GO:0016579]; IRES-dependent viral translational initiation [GO:0075522]; formation o…	actin binding [GO:0003779]; protein binding [GO:0005515]; metal ion binding [GO:0046872]; actin filament binding [GO:0051015]; translation initiation factor activity [GO:0003743]; thiol-dependent deubiquitinase [GO:0004843]; protein binding [GO:0005515]; metallopeptidase activity [GO:0008237]; identical protein binding [GO:0042802]; isopeptidase activity [GO:0070122]; deubiquitinase activity [GO:…	stress fiber [GO:0001725]; cytoplasm [GO:0005737]; lamellipodium [GO:0030027]; actin cytoskeleton [GO:0015629]; cytosol [GO:0005829]; membrane [GO:0016020]; eukaryotic translation initiation factor 3 complex [GO:0005852]; eukaryotic 43S preinitiation complex [GO:0016282]; eukaryotic 48S preinitiation complex [GO:0033290]; eukaryotic translation initiation factor 3 complex, eIF3m [GO:0071541]; cyt…
NH_1	1L0222397	Q13228;Q13228-4	4.1511	0.0899	Methanethiol oxidase;Isoform of Q13228, Isoform 4 of Methanethiol oxidase	SELENBP1;SELENBP1	XT NP B	protein transport [GO:0015031]; formation of cytoplasmic translation initiation complex [GO:0001732]; translational initiation [GO:0006413]; protein deubiquitination [GO:0016579]; IRES-dependent viral translational initiation [GO:0075522]	protein binding [GO:0005515]; selenium binding [GO:0008430]; methanethiol oxidase activity [GO:0018549]; translation initiation factor activity [GO:0003743]; thiol-dependent deubiquitinase [GO:0004843]; protein binding [GO:0005515]; metallopeptidase activity [GO:0008237]; identical protein binding [GO:0042802]; isopeptidase activity [GO:0070122]; deubiquitinase activity [GO:0101005]; translation …	fibrillar center [GO:0001650]; extracellular space [GO:0005615]; nucleolus [GO:0005730]; cytosol [GO:0005829]; membrane [GO:0016020]; extracellular exosome [GO:0070062]; cytosol [GO:0005829]; membrane [GO:0016020]; eukaryotic translation initiation factor 3 complex [GO:0005852]; eukaryotic 43S preinitiation complex [GO:0016282]; eukaryotic 48S preinitiation complex [GO:0033290]; eukaryotic transl…
NH_1	1L0222397	Q9Y376	3.652	-0.4092	Calcium-binding protein 39	CAB39	XT NP B	signal transduction [GO:0007165]; positive regulation of peptidyl-threonine phosphorylation [GO:0010800]; response to activity [GO:0014823]; peptidyl-serine phosphorylation [GO:0018105]; activation of protein kinase activity [GO:0032147]; intracellular signal transduction [GO:0035556]; cellular hypotonic response [GO:0071476]; positive regulation of protein serine/threonine kinase activity [GO:00…	protein binding [GO:0005515]; kinase binding [GO:0019900]; protein kinase activator activity [GO:0030295]; protein serine/threonine kinase activator activity [GO:0043539]	extracellular region [GO:0005576]; cytosol [GO:0005829]; membrane [GO:0016020]; Z disc [GO:0030018]; secretory granule lumen [GO:0034774]; extracellular exosome [GO:0070062]; ficolin-1-rich granule lumen [GO:1904813]; serine/threonine protein kinase complex [GO:1902554]
NH_1	1L0222397	P01704	3.6684	-0.3928	Immunoglobulin lambda variable 2-14	IGLV2-14	XT NP B	adaptive immune response [GO:0002250]; immune response [GO:0006955]; immunoglobulin production [GO:0002377]	antigen binding [GO:0003823]	extracellular region [GO:0005576]; plasma membrane [GO:0005886]; extracellular exosome [GO:0070062]; immunoglobulin complex [GO:0019814]; extracellular space [GO:0005615]
NH_1	1L0222397	P01709	4.7651	0.7039	Immunoglobulin lambda variable 2-8	IGLV2-8	XT NP B	adaptive immune response [GO:0002250]; immune response [GO:0006955]; immunoglobulin production [GO:0002377]	antigen binding [GO:0003823]	extracellular region [GO:0005576]; plasma membrane [GO:0005886]; immunoglobulin complex [GO:0019814]; extracellular space [GO:0005615]
NH_1	1L0222397	P40197	3.6135	-0.4477	Platelet glycoprotein V	GP5	XT NP A	cell adhesion [GO:0007155]; blood coagulation [GO:0007596]	protein binding [GO:0005515]	plasma membrane [GO:0005886]; integral component of plasma membrane [GO:0005887]; extracellular exosome [GO:0070062]
NH_1	1L0222397	P01706	5.2714	1.2102	Immunoglobulin lambda variable 2-11	IGLV2-11	XT NP B	adaptive immune response [GO:0002250]; immune response [GO:0006955]; immunoglobulin production [GO:0002377]	antigen binding [GO:0003823]	extracellular region [GO:0005576]; plasma membrane [GO:0005886]; immunoglobulin complex [GO:0019814]; extracellular space [GO:0005615]
NH_1	1L0222397	P41240	3.7947	-0.2665	Tyrosine-protein kinase CSK	CSK	XT NP B	adaptive immune response [GO:0002250]; protein phosphorylation [GO:0006468]; brain development [GO:0007420]; negative regulation of cell population proliferation [GO:0008285]; negative regulation of low-density lipoprotein particle clearance [GO:0010989]; peptidyl-tyrosine phosphorylation [GO:0018108]; T cell costimulation [GO:0031295]; negative regulation of interleukin-6 production [GO:0032715]…	protein tyrosine kinase activity [GO:0004713]; transmembrane receptor protein tyrosine kinase activity [GO:0004714]; protein binding [GO:0005515]; ATP binding [GO:0005524]; protein C-terminus binding [GO:0008022]; protein phosphatase binding [GO:0019903]; protein kinase A catalytic subunit binding [GO:0034236]; identical protein binding [GO:0042802]; metal ion binding [GO:0046872]; proline-rich r…	cytoplasm [GO:0005737]; cytosol [GO:0005829]; plasma membrane [GO:0005886]; cell-cell junction [GO:0005911]; membrane raft [GO:0045121]; extracellular exosome [GO:0070062]
NH_1	1L0222397	O14745	3.5624	-0.4988	Na(+)/H(+) exchange regulatory cofactor NHE-RF1	SLC9A3R1	XT NP B	morphogenesis of an epithelium [GO:0002009]; cerebrospinal fluid circulation [GO:0090660]; renal sodium ion transport [GO:0003096]; plasma membrane organization [GO:0007009]; nuclear migration [GO:0007097]; adenylate cyclase-activating dopamine receptor signaling pathway [GO:0007191]; sensory perception of sound [GO:0007605]; negative regulation of cell population proliferation [GO:0008285]; regu…	gamma-aminobutyric acid transmembrane transporter activity [GO:0015185]; signaling receptor binding [GO:0005102]; protein binding [GO:0005515]; beta-catenin binding [GO:0008013]; chloride channel regulator activity [GO:0017081]; phosphatase binding [GO:0019902]; PDZ domain binding [GO:0030165]; beta-2 adrenergic receptor binding [GO:0031698]; type 2 metabotropic glutamate receptor binding [GO:003…	nucleus [GO:0005634]; plasma membrane protein complex [GO:0098797]; ruffle [GO:0001726]; cytoplasm [GO:0005737]; microvillus [GO:0005902]; endomembrane system [GO:0012505]; actin cytoskeleton [GO:0015629]; membrane [GO:0016020]; apical plasma membrane [GO:0016324]; filopodium [GO:0030175]; brush border membrane [GO:0031526]; microvillus membrane [GO:0031528]; vesicle [GO:0031982]; stereocilium ti…
NH_1	1L0222397	Q6UWH4;Q6UWH4-2	3.624	-0.4372	Golgi-associated kinase 1B;Isoform of Q6UWH4, Isoform 2 of Golgi-associated kinase 1B	GASK1B;GASK1B	XT NP A	; formation of cytoplasmic translation initiation complex [GO:0001732]; translational initiation [GO:0006413]; protein deubiquitination [GO:0016579]; IRES-dependent viral translational initiation [GO:0075522]	; translation initiation factor activity [GO:0003743]; thiol-dependent deubiquitinase [GO:0004843]; protein binding [GO:0005515]; metallopeptidase activity [GO:0008237]; identical protein binding [GO:0042802]; isopeptidase activity [GO:0070122]; deubiquitinase activity [GO:0101005]; translation initiation factor binding [GO:0031369]	Golgi membrane [GO:0000139]; Golgi apparatus [GO:0005794]; integral component of membrane [GO:0016021]; cytosol [GO:0005829]; membrane [GO:0016020]; eukaryotic translation initiation factor 3 complex [GO:0005852]; eukaryotic 43S preinitiation complex [GO:0016282]; eukaryotic 48S preinitiation complex [GO:0033290]; eukaryotic translation initiation factor 3 complex, eIF3m [GO:0071541]
NH_1	1L0222397	O00203;O00203-3	3.6401	-0.4211	AP-3 complex subunit beta-1;Isoform of O00203, Isoform 2 of AP-3 complex subunit beta-1	AP3B1;AP3B1	XT NP A	cell morphogenesis [GO:0000902]; toll-like receptor signaling pathway [GO:0002224]; hematopoietic progenitor cell differentiation [GO:0002244]; respiratory system process [GO:0003016]; cellular protein modification process [GO:0006464]; protein targeting to lysosome [GO:0006622]; cellular zinc ion homeostasis [GO:0006882]; intracellular protein transport [GO:0006886]; inflammatory response [GO:00…	protein binding [GO:0005515]; protein phosphatase binding [GO:0019903]; GTP-dependent protein binding [GO:0030742]; translation initiation factor activity [GO:0003743]; thiol-dependent deubiquitinase [GO:0004843]; protein binding [GO:0005515]; metallopeptidase activity [GO:0008237]; identical protein binding [GO:0042802]; isopeptidase activity [GO:0070122]; deubiquitinase activity [GO:0101005]; t…	mitochondrion [GO:0005739]; lysosomal membrane [GO:0005765]; Golgi apparatus [GO:0005794]; membrane [GO:0016020]; clathrin-coated vesicle membrane [GO:0030665]; synapse [GO:0045202]; axon cytoplasm [GO:1904115]; AP-3 adaptor complex [GO:0030123]; clathrin adaptor complex [GO:0030131]; cytosol [GO:0005829]; membrane [GO:0016020]; eukaryotic translation initiation factor 3 complex [GO:0005852]; euk…
NH_1	1L0222397	O75093	6.071	2.0098	Slit homolog 1 protein	SLIT1	XT NP A	chemorepulsion involved in embryonic olfactory bulb interneuron precursor migration [GO:0021834]; nuclear migration [GO:0007097]; axon guidance [GO:0007411]; motor neuron axon guidance [GO:0008045]; retinal ganglion cell axon guidance [GO:0031290]; dorsal/ventral axon guidance [GO:0033563]; axon extension involved in axon guidance [GO:0048846]; forebrain morphogenesis [GO:0048853]; negative chemo…	calcium ion binding [GO:0005509]; protein binding [GO:0005515]; Roundabout binding [GO:0048495]; heparin binding [GO:0008201]	extracellular space [GO:0005615]
NH_1	1L0222397	Q4LDE5	4.614	0.5528	Sushi, von Willebrand factor type A, EGF and pentraxin domain-containing protein 1	SVEP1	XT NP B	lymph circulation [GO:0003017]; cell adhesion [GO:0007155]; gene expression [GO:0010467]; Tie signaling pathway [GO:0048014]; tight junction organization [GO:0120193]; lymph vessel morphogenesis [GO:0036303]; epidermis development [GO:0008544]	chromatin binding [GO:0003682]; calcium ion binding [GO:0005509]	nucleus [GO:0005634]; cytoplasm [GO:0005737]; membrane [GO:0016020]; extracellular space [GO:0005615]
NH_1	1L0222397	Q9ULA0;Q9ULA0-2	3.976	-0.0852	Aspartyl aminopeptidase;Isoform of Q9ULA0, Isoform 2 of Aspartyl aminopeptidase	DNPEP;DNPEP	XT NP A	proteolysis [GO:0006508]; peptide metabolic process [GO:0006518]; formation of cytoplasmic translation initiation complex [GO:0001732]; translational initiation [GO:0006413]; protein deubiquitination [GO:0016579]; IRES-dependent viral translational initiation [GO:0075522]	aminopeptidase activity [GO:0004177]; protein binding [GO:0005515]; metallopeptidase activity [GO:0008237]; zinc ion binding [GO:0008270]; identical protein binding [GO:0042802]; translation initiation factor activity [GO:0003743]; thiol-dependent deubiquitinase [GO:0004843]; protein binding [GO:0005515]; metallopeptidase activity [GO:0008237]; identical protein binding [GO:0042802]; isopeptidase…	nucleus [GO:0005634]; cytoplasm [GO:0005737]; cytosol [GO:0005829]; blood microparticle [GO:0072562]; cytosol [GO:0005829]; membrane [GO:0016020]; eukaryotic translation initiation factor 3 complex [GO:0005852]; eukaryotic 43S preinitiation complex [GO:0016282]; eukaryotic 48S preinitiation complex [GO:0033290]; eukaryotic translation initiation factor 3 complex, eIF3m [GO:0071541]
NH_1	1L0222397	Q96QR1	4.1462	0.085	Secretoglobin family 3A member 1	SCGB3A1	XT NP A	signal transduction [GO:0007165]; negative regulation of cell growth [GO:0030308]; regulation of cell population proliferation [GO:0042127]; positive regulation of myoblast fusion [GO:1901741]	cytokine activity [GO:0005125]; protein binding [GO:0005515]	extracellular space [GO:0005615]; extracellular exosome [GO:0070062]
NH_1	1L0222397	Q7Z401;Q7Z401-2	3.7978	-0.2634	C-myc promoter-binding protein;Isoform of Q7Z401, Isoform 2 of C-myc promoter-binding protein	DENND4A;DENND4A	XT NP B	regulation of transcription, DNA-templated [GO:0006355]; regulation of catalytic activity [GO:0050790]; regulation of Rab protein signal transduction [GO:0032483]; formation of cytoplasmic translation initiation complex [GO:0001732]; translational initiation [GO:0006413]; protein deubiquitination [GO:0016579]; IRES-dependent viral translational initiation [GO:0075522]	DNA binding [GO:0003677]; guanyl-nucleotide exchange factor activity [GO:0005085]; protein binding [GO:0005515]; translation initiation factor activity [GO:0003743]; thiol-dependent deubiquitinase [GO:0004843]; protein binding [GO:0005515]; metallopeptidase activity [GO:0008237]; identical protein binding [GO:0042802]; isopeptidase activity [GO:0070122]; deubiquitinase activity [GO:0101005]; tran…	nucleus [GO:0005634]; cytosol [GO:0005829]; cytoplasmic vesicle [GO:0031410]; cytosol [GO:0005829]; membrane [GO:0016020]; eukaryotic translation initiation factor 3 complex [GO:0005852]; eukaryotic 43S preinitiation complex [GO:0016282]; eukaryotic 48S preinitiation complex [GO:0033290]; eukaryotic translation initiation factor 3 complex, eIF3m [GO:0071541]
NH_1	1L0222397	P06312	5.2551	1.1939	Immunoglobulin kappa variable 4-1	IGKV4-1	XT NP B	adaptive immune response [GO:0002250]; immune response [GO:0006955]; immunoglobulin production [GO:0002377]	antigen binding [GO:0003823]	extracellular region [GO:0005576]; plasma membrane [GO:0005886]; blood microparticle [GO:0072562]; immunoglobulin complex [GO:0019814]; extracellular space [GO:0005615]
NH_1	1L0222397	P01700	4.637	0.5759	Immunoglobulin lambda variable 1-47	IGLV1-47	XT NP B	adaptive immune response [GO:0002250]; immune response [GO:0006955]; immunoglobulin production [GO:0002377]	antigen binding [GO:0003823]	extracellular region [GO:0005576]; plasma membrane [GO:0005886]; blood microparticle [GO:0072562]; immunoglobulin complex [GO:0019814]; extracellular space [GO:0005615]
NH_1	1L0222397	P01701	4.5093	0.4481	Immunoglobulin lambda variable 1-51	IGLV1-51	XT NP B	adaptive immune response [GO:0002250]; immune response [GO:0006955]; immunoglobulin production [GO:0002377]	antigen binding [GO:0003823]	extracellular region [GO:0005576]; plasma membrane [GO:0005886]; extracellular exosome [GO:0070062]; immunoglobulin complex [GO:0019814]; extracellular space [GO:0005615]
NH_1	1L0222397	A0A0A0MRZ8;P04433	5.1773	1.1161	Immunoglobulin kappa variable 3D-11;Immunoglobulin kappa variable 3-11	IGKV3D-11;IGKV3-11	XT NP B	adaptive immune response [GO:0002250]; immunoglobulin production [GO:0002377]; immune response [GO:0006955]; formation of cytoplasmic translation initiation complex [GO:0001732]; translational initiation [GO:0006413]; protein deubiquitination [GO:0016579]; IRES-dependent viral translational initiation [GO:0075522]	; translation initiation factor activity [GO:0003743]; thiol-dependent deubiquitinase [GO:0004843]; protein binding [GO:0005515]; metallopeptidase activity [GO:0008237]; identical protein binding [GO:0042802]; isopeptidase activity [GO:0070122]; deubiquitinase activity [GO:0101005]; translation initiation factor binding [GO:0031369]	plasma membrane [GO:0005886]; immunoglobulin complex [GO:0019814]; extracellular space [GO:0005615]; cytosol [GO:0005829]; membrane [GO:0016020]; eukaryotic translation initiation factor 3 complex [GO:0005852]; eukaryotic 43S preinitiation complex [GO:0016282]; eukaryotic 48S preinitiation complex [GO:0033290]; eukaryotic translation initiation factor 3 complex, eIF3m [GO:0071541]
NH_1	1L0222397	Q5SQ64;Q5SQ64-2	3.72	-0.3412	Lymphocyte antigen 6 complex locus protein G6f;Isoform of Q5SQ64, Isoform 2 of Lymphocyte antigen 6 complex locus protein G6f	LY6G6F;LY6G6F	XT NP A	; formation of cytoplasmic translation initiation complex [GO:0001732]; translational initiation [GO:0006413]; protein deubiquitination [GO:0016579]; IRES-dependent viral translational initiation [GO:0075522]	protein binding [GO:0005515]; translation initiation factor activity [GO:0003743]; thiol-dependent deubiquitinase [GO:0004843]; protein binding [GO:0005515]; metallopeptidase activity [GO:0008237]; identical protein binding [GO:0042802]; isopeptidase activity [GO:0070122]; deubiquitinase activity [GO:0101005]; translation initiation factor binding [GO:0031369]	plasma membrane [GO:0005886]; integral component of membrane [GO:0016021]; platelet alpha granule membrane [GO:0031092]; cytosol [GO:0005829]; membrane [GO:0016020]; eukaryotic translation initiation factor 3 complex [GO:0005852]; eukaryotic 43S preinitiation complex [GO:0016282]; eukaryotic 48S preinitiation complex [GO:0033290]; eukaryotic translation initiation factor 3 complex, eIF3m [GO:0071…
NH_1	1L0222397	Q9HD42	3.9109	-0.1503	Charged multivesicular body protein 1a	CHMP1A	XT NP A	proteolysis [GO:0006508]; nucleus organization [GO:0006997]; mitotic chromosome condensation [GO:0007076]; mitotic metaphase plate congression [GO:0007080]; regulation of centrosome duplication [GO:0010824]; vesicle-mediated transport [GO:0016192]; gene silencing [GO:0016458]; multivesicular body assembly [GO:0036258]; viral budding via host ESCRT complex [GO:0039702]; negative regulation of cell…	protein binding [GO:0005515]; metallopeptidase activity [GO:0008237]; zinc ion binding [GO:0008270]; protein domain specific binding [GO:0019904]; identical protein binding [GO:0042802]; protein homodimerization activity [GO:0042803]	condensed nuclear chromosome [GO:0000794]; early endosome [GO:0005769]; microtubule organizing center [GO:0005815]; cytosol [GO:0005829]; endomembrane system [GO:0012505]; nuclear matrix [GO:0016363]; extracellular exosome [GO:0070062]; multivesicular body [GO:0005771]; ESCRT III complex [GO:0000815]
NH_1	1L0222397	Q1KMD3	3.4857	-0.5755	Heterogeneous nuclear ribonucleoprotein U-like protein 2	HNRNPUL2	XT NP A	biological_process [GO:0008150]	RNA binding [GO:0003723]	nucleus [GO:0005634]; nucleoplasm [GO:0005654]; membrane [GO:0016020]
NH_1	1L0222397	P08246	3.4325	-0.6287	Neutrophil elastase	ELANE	XT NP A	proteolysis [GO:0006508]; negative regulation of transcription by RNA polymerase II [GO:0000122]; response to yeast [GO:0001878]; leukocyte migration involved in inflammatory response [GO:0002523]; biosynthetic process of antibacterial peptides active against Gram-negative bacteria [GO:0002812]; cellular calcium ion homeostasis [GO:0006874]; response to UV [GO:0009411]; extracellular matrix disas…	protease binding [GO:0002020]; transcription corepressor activity [GO:0003714]; endopeptidase activity [GO:0004175]; serine-type endopeptidase activity [GO:0004252]; protein binding [GO:0005515]; heparin binding [GO:0008201]; peptidase activity [GO:0008233]; cytokine binding [GO:0019955]	extracellular region [GO:0005576]; extracellular space [GO:0005615]; cytoplasm [GO:0005737]; cytosol [GO:0005829]; cell surface [GO:0009986]; secretory granule [GO:0030141]; azurophil granule lumen [GO:0035578]; specific granule lumen [GO:0035580]; phagocytic vesicle [GO:0045335]; collagen-containing extracellular matrix [GO:0062023]; extracellular exosome [GO:0070062]; transcription repressor co…
NH_1	1L0222397	A0A0C4DH34	4.5866	0.5254	Immunoglobulin heavy variable 4-28	IGHV4-28	XT NP B	B cell receptor signaling pathway [GO:0050853]; innate immune response [GO:0045087]; phagocytosis, recognition [GO:0006910]; positive regulation of B cell activation [GO:0050871]; phagocytosis, engulfment [GO:0006911]; defense response to bacterium [GO:0042742]; complement activation, classical pathway [GO:0006958]	immunoglobulin receptor binding [GO:0034987]; antigen binding [GO:0003823]	immunoglobulin complex, circulating [GO:0042571]; external side of plasma membrane [GO:0009897]
NH_1	1L0222397	Q9H9C1;Q9H9C1-2	3.185	-0.8762	Spermatogenesis-defective protein 39 homolog;Isoform of Q9H9C1, Isoform 2 of Spermatogenesis-defective protein 39 homolog	VIPAS39;VIPAS39	XT NP A	endosome to lysosome transport [GO:0008333]; autophagosome maturation [GO:0097352]; peptidyl-lysine hydroxylation [GO:0017185]; collagen metabolic process [GO:0032963]; intracellular protein transport [GO:0006886]; spermatogenesis [GO:0007283]; cell differentiation [GO:0030154]; collagen fibril organization [GO:0030199]; post-translational protein modification [GO:0043687]; vacuolar transport [GO…	protein binding [GO:0005515]; protein-containing complex binding [GO:0044877]; translation initiation factor activity [GO:0003743]; thiol-dependent deubiquitinase [GO:0004843]; protein binding [GO:0005515]; metallopeptidase activity [GO:0008237]; identical protein binding [GO:0042802]; isopeptidase activity [GO:0070122]; deubiquitinase activity [GO:0101005]; translation initiation factor binding …	HOPS complex [GO:0030897]; cytoplasm [GO:0005737]; early endosome [GO:0005769]; late endosome [GO:0005770]; Golgi apparatus [GO:0005794]; recycling endosome [GO:0055037]; cytosol [GO:0005829]; membrane [GO:0016020]; eukaryotic translation initiation factor 3 complex [GO:0005852]; eukaryotic 43S preinitiation complex [GO:0016282]; eukaryotic 48S preinitiation complex [GO:0033290]; eukaryotic trans…
NH_1	1L0222397	P46781	3.4096	-0.6516	40S ribosomal protein S9	RPS9	XT NP A	cytoplasmic translation [GO:0002181]; translation [GO:0006412]; positive regulation of cell population proliferation [GO:0008284]; positive regulation of translational fidelity [GO:0045903]	RNA binding [GO:0003723]; structural constituent of ribosome [GO:0003735]; protein binding [GO:0005515]; translation regulator activity [GO:0045182]; 5.8S rRNA binding [GO:1990932]; rRNA binding [GO:0019843]	nucleus [GO:0005634]; nucleoplasm [GO:0005654]; nucleolus [GO:0005730]; cytoplasm [GO:0005737]; cytosol [GO:0005829]; ribosome [GO:0005840]; focal adhesion [GO:0005925]; membrane [GO:0016020]; cytosolic ribosome [GO:0022626]; synapse [GO:0045202]; extracellular exosome [GO:0070062]; cytosolic small ribosomal subunit [GO:0022627]; ribonucleoprotein complex [GO:1990904]; small ribosomal subunit [GO…
NH_1	1L0222397	Q96QU8;Q96QU8-2	3.8937	-0.1675	Exportin-6;Isoform of Q96QU8, Isoform 2 of Exportin-6	XPO6;XPO6	XT NP A	protein export from nucleus [GO:0006611]; formation of cytoplasmic translation initiation complex [GO:0001732]; translational initiation [GO:0006413]; protein deubiquitination [GO:0016579]; IRES-dependent viral translational initiation [GO:0075522]	nuclear export signal receptor activity [GO:0005049]; protein binding [GO:0005515]; small GTPase binding [GO:0031267]; translation initiation factor activity [GO:0003743]; thiol-dependent deubiquitinase [GO:0004843]; protein binding [GO:0005515]; metallopeptidase activity [GO:0008237]; identical protein binding [GO:0042802]; isopeptidase activity [GO:0070122]; deubiquitinase activity [GO:0101005]…	nucleus [GO:0005634]; nucleoplasm [GO:0005654]; nucleolus [GO:0005730]; cytoplasm [GO:0005737]; cytosol [GO:0005829]; plasma membrane [GO:0005886]; protein-containing complex [GO:0032991]; cytosol [GO:0005829]; membrane [GO:0016020]; eukaryotic translation initiation factor 3 complex [GO:0005852]; eukaryotic 43S preinitiation complex [GO:0016282]; eukaryotic 48S preinitiation complex [GO:0033290]…
NH_1	1L0222397	Q9NZP8	3.5882	-0.473	Complement C1r subcomponent-like protein	C1RL	XT NP B	complement activation, classical pathway [GO:0006958]; innate immune response [GO:0045087]; zymogen activation [GO:0031638]	serine-type endopeptidase activity [GO:0004252]	extracellular space [GO:0005615]; extracellular exosome [GO:0070062]; blood microparticle [GO:0072562]
NH_1	1L0222397	P48788;P48788-2	4.0358	-0.0254	Troponin I, fast skeletal muscle;Isoform of P48788, Isoform 2 of Troponin I, fast skeletal muscle	TNNI2;TNNI2	XT NP A	skeletal muscle contraction [GO:0003009]; regulation of muscle contraction [GO:0006937]; positive regulation of transcription, DNA-templated [GO:0045893]; cardiac muscle contraction [GO:0060048]; muscle contraction [GO:0006936]; formation of cytoplasmic translation initiation complex [GO:0001732]; translational initiation [GO:0006413]; protein deubiquitination [GO:0016579]; IRES-dependent viral t…	actin binding [GO:0003779]; protein binding [GO:0005515]; troponin T binding [GO:0031014]; translation initiation factor activity [GO:0003743]; thiol-dependent deubiquitinase [GO:0004843]; protein binding [GO:0005515]; metallopeptidase activity [GO:0008237]; identical protein binding [GO:0042802]; isopeptidase activity [GO:0070122]; deubiquitinase activity [GO:0101005]; translation initiation fac…	nucleus [GO:0005634]; cytosol [GO:0005829]; troponin complex [GO:0005861]; cytosol [GO:0005829]; membrane [GO:0016020]; eukaryotic translation initiation factor 3 complex [GO:0005852]; eukaryotic 43S preinitiation complex [GO:0016282]; eukaryotic 48S preinitiation complex [GO:0033290]; eukaryotic translation initiation factor 3 complex, eIF3m [GO:0071541]
NH_1	1L0222397	O60488;O60488-2	3.1855	-0.8756	Long-chain-fatty-acid--CoA ligase 4;Isoform of O60488, Isoform Short of Long-chain-fatty-acid--CoA ligase 4	ACSL4;ACSL4	XT NP A	long-chain fatty acid metabolic process [GO:0001676]; lipid metabolic process [GO:0006629]; fatty acid metabolic process [GO:0006631]; response to nutrient [GO:0007584]; fatty acid transport [GO:0015908]; triglyceride biosynthetic process [GO:0019432]; positive regulation of insulin secretion [GO:0032024]; long-chain fatty-acyl-CoA biosynthetic process [GO:0035338]; embryonic process involved in …	long-chain fatty acid-CoA ligase activity [GO:0004467]; ATP binding [GO:0005524]; very long-chain fatty acid-CoA ligase activity [GO:0031957]; arachidonate-CoA ligase activity [GO:0047676]; palmitoyl-CoA ligase activity [GO:0090433]; translation initiation factor activity [GO:0003743]; thiol-dependent deubiquitinase [GO:0004843]; protein binding [GO:0005515]; metallopeptidase activity [GO:0008237…	cytoplasm [GO:0005737]; mitochondrial outer membrane [GO:0005741]; peroxisomal membrane [GO:0005778]; endoplasmic reticulum membrane [GO:0005789]; lipid droplet [GO:0005811]; membrane [GO:0016020]; integral component of membrane [GO:0016021]; neuronal cell body [GO:0043025]; mitochondria-associated endoplasmic reticulum membrane [GO:0044233]; extracellular exosome [GO:0070062]; plasma membrane [G…
NH_1	1L0222397	Q03591	6.6981	2.6369	Complement factor H-related protein 1	CFHR1	XT NP A	complement activation [GO:0006956]; negative regulation of protein binding [GO:0032091]; cytolysis by host of symbiont cells [GO:0051838]	protein binding [GO:0005515]; identical protein binding [GO:0042802]	extracellular region [GO:0005576]; extracellular space [GO:0005615]; blood microparticle [GO:0072562]; protein-containing complex [GO:0032991]
NH_1	1L0222397	Q6NW29	3.3424	-0.7188	RWD domain-containing protein 4	RWDD4	XT NP A		protein binding [GO:0005515]
NH_1	1L0222397	O43432;O43432-3	4.4035	0.3423	Eukaryotic translation initiation factor 4 gamma 3;Isoform of O43432, Isoform 3 of Eukaryotic translation initiation factor 4 gamma 3	EIF4G3;EIF4G3	XT NP A	negative regulation of autophagy [GO:0010507]; translational initiation [GO:0006413]; regulation of translational initiation [GO:0006446]; formation of cytoplasmic translation initiation complex [GO:0001732]; translational initiation [GO:0006413]; protein deubiquitination [GO:0016579]; IRES-dependent viral translational initiation [GO:0075522]	RNA cap binding [GO:0000339]; RNA binding [GO:0003723]; translation factor activity, RNA binding [GO:0008135]; mRNA binding [GO:0003729]; translation initiation factor activity [GO:0003743]; translation initiation factor activity [GO:0003743]; thiol-dependent deubiquitinase [GO:0004843]; protein binding [GO:0005515]; metallopeptidase activity [GO:0008237]; identical protein binding [GO:0042802]; …	cytosol [GO:0005829]; eukaryotic translation initiation factor 4F complex [GO:0016281]; cytosol [GO:0005829]; membrane [GO:0016020]; eukaryotic translation initiation factor 3 complex [GO:0005852]; eukaryotic 43S preinitiation complex [GO:0016282]; eukaryotic 48S preinitiation complex [GO:0033290]; eukaryotic translation initiation factor 3 complex, eIF3m [GO:0071541]
NH_1	1L0222397	Q13442	4.3734	0.3122	28 kDa heat- and acid-stable phosphoprotein	PDAP1	XT NP A	signal transduction [GO:0007165]	RNA binding [GO:0003723]; protein binding [GO:0005515]	extracellular region [GO:0005576]; cytosol [GO:0005829]; plasma membrane [GO:0005886]; ficolin-1-rich granule lumen [GO:1904813]
NH_1	1L0222397	P09429	4.6018	0.5406	High mobility group protein B1	HMGB1	XT NP A	negative regulation of transcription by RNA polymerase II [GO:0000122]; eye development [GO:0001654]; myeloid dendritic cell activation [GO:0001773]; endothelial cell proliferation [GO:0001935]; activation of innate immune response [GO:0002218]; plasmacytoid dendritic cell activation [GO:0002270]; macrophage activation involved in immune response [GO:0002281]; dendritic cell chemotaxis [GO:000240…	four-way junction DNA binding [GO:0000400]; bubble DNA binding [GO:0000405]; transcription cis-regulatory region binding [GO:0000976]; lipopolysaccharide binding [GO:0001530]; phosphatidylserine binding [GO:0001786]; damaged DNA binding [GO:0003684]; double-stranded DNA binding [GO:0003690]; single-stranded DNA binding [GO:0003697]; transcription coactivator activity [GO:0003713]; RNA binding [GO…	condensed chromosome [GO:0000793]; extracellular region [GO:0005576]; extracellular space [GO:0005615]; nucleus [GO:0005634]; nucleoplasm [GO:0005654]; early endosome [GO:0005769]; endoplasmic reticulum-Golgi intermediate compartment [GO:0005793]; cell surface [GO:0009986]; secretory granule lumen [GO:0034774]; neuron projection [GO:0043005]; ficolin-1-rich granule lumen [GO:1904813]; transcripti…
NH_1	1L0222397	P35555	3.239	-0.8221	Fibrillin-1	FBN1	XT NP A	skeletal system development [GO:0001501]; metanephros development [GO:0001656]; signal transduction [GO:0007165]; heart development [GO:0007507]; cell adhesion mediated by integrin [GO:0033627]; sequestering of BMP in extracellular matrix [GO:0035582]; sequestering of TGFbeta in extracellular matrix [GO:0035583]; camera-type eye development [GO:0043010]; negative regulation of osteoclast differen…	integrin binding [GO:0005178]; hormone activity [GO:0005179]; extracellular matrix structural constituent [GO:0005201]; calcium ion binding [GO:0005509]; protein binding [GO:0005515]; heparin binding [GO:0008201]; extracellular matrix constituent conferring elasticity [GO:0030023]; identical protein binding [GO:0042802]; protein-containing complex binding [GO:0044877]	collagen-containing extracellular matrix [GO:0062023]; microfibril [GO:0001527]; extracellular region [GO:0005576]; basement membrane [GO:0005604]; extracellular space [GO:0005615]; endoplasmic reticulum lumen [GO:0005788]; extracellular matrix [GO:0031012]
NH_1	1L0222397	Q07954	4.1208	0.0596	Prolow-density lipoprotein receptor-related protein 1	LRP1	XT NP B	negative regulation of metallopeptidase activity [GO:1905049]; retinoid metabolic process [GO:0001523]; astrocyte activation involved in immune response [GO:0002265]; lipid metabolic process [GO:0006629]; receptor-mediated endocytosis [GO:0006898]; phagocytosis [GO:0006909]; lysosomal transport [GO:0007041]; enzyme linked receptor protein signaling pathway [GO:0007167]; positive regulation of cyt…	amyloid-beta binding [GO:0001540]; protease binding [GO:0002020]; RNA binding [GO:0003723]; low-density lipoprotein particle receptor activity [GO:0005041]; scavenger receptor activity [GO:0005044]; calcium ion binding [GO:0005509]; protein binding [GO:0005515]; coreceptor activity [GO:0015026]; alpha-2 macroglobulin receptor activity [GO:0016964]; apolipoprotein receptor activity [GO:0030226]; c…	nucleus [GO:0005634]; lysosomal membrane [GO:0005765]; early endosome [GO:0005769]; Golgi apparatus [GO:0005794]; cytoskeleton [GO:0005856]; plasma membrane [GO:0005886]; integral component of plasma membrane [GO:0005887]; clathrin-coated pit [GO:0005905]; focal adhesion [GO:0005925]; membrane [GO:0016020]; basolateral plasma membrane [GO:0016323]; clathrin-coated vesicle [GO:0030136]; dendrite […
NH_1	1L0222397	Q9UBQ7	3.8882	-0.173	Glyoxylate reductase/hydroxypyruvate reductase	GRHPR	XT NP A	excretion [GO:0007588]; carboxylic acid metabolic process [GO:0019752]; dicarboxylic acid metabolic process [GO:0043648]; glyoxylate metabolic process [GO:0046487]	protein binding [GO:0005515]; glycerate dehydrogenase activity [GO:0008465]; hydroxypyruvate reductase activity [GO:0016618]; glyoxylate reductase (NADP+) activity [GO:0030267]; carboxylic acid binding [GO:0031406]; protein homodimerization activity [GO:0042803]; NAD binding [GO:0051287]; NADPH binding [GO:0070402]	cytoplasm [GO:0005737]; peroxisomal matrix [GO:0005782]; extracellular exosome [GO:0070062]; catalytic complex [GO:1902494]; cytosol [GO:0005829]
NH_1	1L0222397	Q9Y262;Q9Y262-2	3.6292	-0.432	Eukaryotic translation initiation factor 3 subunit L;Isoform of Q9Y262, Isoform 2 of Eukaryotic translation initiation factor 3 subunit L	EIF3L;EIF3L	XT NP B	formation of cytoplasmic translation initiation complex [GO:0001732]; translational initiation [GO:0006413]; viral translational termination-reinitiation [GO:0075525]; formation of cytoplasmic translation initiation complex [GO:0001732]; translational initiation [GO:0006413]; protein deubiquitination [GO:0016579]; IRES-dependent viral translational initiation [GO:0075522]	translation initiation factor activity [GO:0003743]; RNA binding [GO:0003723]; protein binding [GO:0005515]; translation initiation factor activity [GO:0003743]; thiol-dependent deubiquitinase [GO:0004843]; protein binding [GO:0005515]; metallopeptidase activity [GO:0008237]; identical protein binding [GO:0042802]; isopeptidase activity [GO:0070122]; deubiquitinase activity [GO:0101005]; translat…	fibrillar center [GO:0001650]; nucleoplasm [GO:0005654]; cytosol [GO:0005829]; membrane [GO:0016020]; eukaryotic translation initiation factor 3 complex [GO:0005852]; eukaryotic 43S preinitiation complex [GO:0016282]; eukaryotic 48S preinitiation complex [GO:0033290]; cytosol [GO:0005829]; membrane [GO:0016020]; eukaryotic translation initiation factor 3 complex [GO:0005852]; eukaryotic 43S prein…
NH_1	1L0222397	P62310	3.7119	-0.3493	U6 snRNA-associated Sm-like protein LSm3	LSM3	XT NP A	mRNA splicing, via spliceosome [GO:0000398]; mRNA processing [GO:0006397]; P-body assembly [GO:0033962]	RNA binding [GO:0003723]; protein binding [GO:0005515]; U6 snRNA 3'-end binding [GO:0030629]	nucleus [GO:0005634]; nucleoplasm [GO:0005654]; cytosol [GO:0005829]; U4/U6 x U5 tri-snRNP complex [GO:0046540]; U2-type precatalytic spliceosome [GO:0071005]; catalytic step 2 spliceosome [GO:0071013]; Lsm2-8 complex [GO:0120115]; P-body [GO:0000932]; precatalytic spliceosome [GO:0071011]; U6 snRNP [GO:0005688]; Lsm1-7-Pat1 complex [GO:1990726]
NH_1	1L0222397	Q96CG8;Q96CG8-3	4.0921	0.0309	Collagen triple helix repeat-containing protein 1;Isoform of Q96CG8, Isoform 3 of Collagen triple helix repeat-containing protein 1	CTHRC1;CTHRC1	XT NP A	cell migration [GO:0016477]; positive regulation of protein binding [GO:0032092]; positive regulation of osteoblast proliferation [GO:0033690]; ossification involved in bone remodeling [GO:0043932]; positive regulation of osteoblast differentiation [GO:0045669]; Wnt signaling pathway, planar cell polarity pathway [GO:0060071]; inner ear receptor cell stereocilium organization [GO:0060122]; negati…	frizzled binding [GO:0005109]; extracellular matrix structural constituent [GO:0005201]; Wnt-protein binding [GO:0017147]; translation initiation factor activity [GO:0003743]; thiol-dependent deubiquitinase [GO:0004843]; protein binding [GO:0005515]; metallopeptidase activity [GO:0008237]; identical protein binding [GO:0042802]; isopeptidase activity [GO:0070122]; deubiquitinase activity [GO:0101…	extracellular region [GO:0005576]; extracellular space [GO:0005615]; cytoplasm [GO:0005737]; collagen trimer [GO:0005581]; collagen-containing extracellular matrix [GO:0062023]; cytosol [GO:0005829]; membrane [GO:0016020]; eukaryotic translation initiation factor 3 complex [GO:0005852]; eukaryotic 43S preinitiation complex [GO:0016282]; eukaryotic 48S preinitiation complex [GO:0033290]; eukaryoti…
NH_1	1L0222397	P15880	4.0207	-0.0405	40S ribosomal protein S2	RPS2	XT NP A	cytoplasmic translation [GO:0002181]; translation [GO:0006412]; positive regulation of ubiquitin-protein transferase activity [GO:0051443]	RNA binding [GO:0003723]; mRNA binding [GO:0003729]; structural constituent of ribosome [GO:0003735]; protein binding [GO:0005515]; fibroblast growth factor binding [GO:0017134]; enzyme binding [GO:0019899]; cadherin binding [GO:0045296]	nucleolus [GO:0005730]; nucleus [GO:0005634]; nucleoplasm [GO:0005654]; cytosol [GO:0005829]; focal adhesion [GO:0005925]; membrane [GO:0016020]; cytosolic ribosome [GO:0022626]; extracellular exosome [GO:0070062]; cytosolic small ribosomal subunit [GO:0022627]
NH_1	1L0222397	Q15063-5	3.6629	-0.3982	Isoform of Q15063, Isoform 5 of Periostin	POSTN	XT NP A
NH_1	1L0222397	Q99685;Q99685-2	3.8242	-0.237	Monoglyceride lipase;Isoform of Q99685, Isoform 2 of Monoglyceride lipase	MGLL;MGLL	XT NP A	lipid metabolic process [GO:0006629]; fatty acid biosynthetic process [GO:0006633]; inflammatory response [GO:0006954]; regulation of signal transduction [GO:0009966]; arachidonic acid metabolic process [GO:0019369]; triglyceride catabolic process [GO:0019433]; acylglycerol catabolic process [GO:0046464]; regulation of inflammatory response [GO:0050727]; regulation of sensory perception of pain […	lysophospholipase activity [GO:0004622]; protein binding [GO:0005515]; protein homodimerization activity [GO:0042803]; acylglycerol lipase activity [GO:0047372]; lipase activity [GO:0016298]; translation initiation factor activity [GO:0003743]; thiol-dependent deubiquitinase [GO:0004843]; protein binding [GO:0005515]; metallopeptidase activity [GO:0008237]; identical protein binding [GO:0042802];…	nucleoplasm [GO:0005654]; endoplasmic reticulum membrane [GO:0005789]; cytosol [GO:0005829]; plasma membrane [GO:0005886]; extrinsic component of membrane [GO:0019898]; membrane [GO:0016020]; cytosol [GO:0005829]; membrane [GO:0016020]; eukaryotic translation initiation factor 3 complex [GO:0005852]; eukaryotic 43S preinitiation complex [GO:0016282]; eukaryotic 48S preinitiation complex [GO:00332…
NH_1	1L0222397	Q96Q06-2	3.7948	-0.2664	Isoform of Q96Q06, Isoform 2 of Perilipin-4	PLIN4	XT NP A
NH_1	1L0222397	P46777	3.33	-0.7312	60S ribosomal protein L5	RPL5	XT NP A	ribosomal large subunit assembly [GO:0000027]; cytoplasmic translation [GO:0002181]; rRNA processing [GO:0006364]; translation [GO:0006412]; positive regulation of gene expression [GO:0010628]; ribosomal large subunit biogenesis [GO:0042273]; positive regulation of translation [GO:0045727]; protein stabilization [GO:0050821]; regulation of signal transduction by p53 class mediator [GO:1901796]; n…	RNA binding [GO:0003723]; mRNA 3'-UTR binding [GO:0003730]; structural constituent of ribosome [GO:0003735]; protein binding [GO:0005515]; 5S rRNA binding [GO:0008097]; ubiquitin protein ligase binding [GO:0031625]; mRNA 5'-UTR binding [GO:0048027]; ubiquitin ligase inhibitor activity [GO:1990948]	nucleus [GO:0005634]; nucleoplasm [GO:0005654]; nucleolus [GO:0005730]; cytoplasm [GO:0005737]; endoplasmic reticulum [GO:0005783]; cytosol [GO:0005829]; focal adhesion [GO:0005925]; membrane [GO:0016020]; cytosolic ribosome [GO:0022626]; synapse [GO:0045202]; extracellular exosome [GO:0070062]; cytosolic large ribosomal subunit [GO:0022625]; protein-containing complex [GO:0032991]; ribonucleopro…
NH_1	1L0222397	P04406	5.4218	1.3606	Glyceraldehyde-3-phosphate dehydrogenase	GAPDH	XT NP B	microtubule cytoskeleton organization [GO:0000226]; positive regulation of cytokine production [GO:0001819]; glucose metabolic process [GO:0006006]; glycolytic process [GO:0006096]; negative regulation of endopeptidase activity [GO:0010951]; regulation of macroautophagy [GO:0016241]; negative regulation of translation [GO:0017148]; killing of cells of other organism [GO:0031640]; positive regulat…	glyceraldehyde-3-phosphate dehydrogenase (NAD+) (phosphorylating) activity [GO:0004365]; protein binding [GO:0005515]; microtubule binding [GO:0008017]; aspartic-type endopeptidase inhibitor activity [GO:0019828]; peptidyl-cysteine S-nitrosylase activity [GO:0035605]; identical protein binding [GO:0042802]; NADP binding [GO:0050661]; NAD binding [GO:0051287]; disordered domain specific binding [G…	nucleus [GO:0005634]; cytoplasm [GO:0005737]; lipid droplet [GO:0005811]; cytosol [GO:0005829]; plasma membrane [GO:0005886]; microtubule cytoskeleton [GO:0015630]; membrane [GO:0016020]; nuclear membrane [GO:0031965]; vesicle [GO:0031982]; intracellular membrane-bounded organelle [GO:0043231]; perinuclear region of cytoplasm [GO:0048471]; extracellular exosome [GO:0070062]; GAIT complex [GO:0097…
NH_1	1L0222397	Q9BU40;Q9BU40-4;Q9BU40-5	3.7119	-0.3493	Chordin-like protein 1;Isoform of Q9BU40, Isoform 3 of Chordin-like protein 1;Isoform of Q9BU40, Isoform 4 of Chordin-like protein 1	CHRDL1;CHRDL1;CHRDL1	XT NP B	ossification [GO:0001503]; eye development [GO:0001654]; nervous system development [GO:0007399]; cell differentiation [GO:0030154]; negative regulation of BMP signaling pathway [GO:0030514]; formation of cytoplasmic translation initiation complex [GO:0001732]; translational initiation [GO:0006413]; protein deubiquitination [GO:0016579]; IRES-dependent viral translational initiation [GO:0075522];…	; translation initiation factor activity [GO:0003743]; thiol-dependent deubiquitinase [GO:0004843]; protein binding [GO:0005515]; metallopeptidase activity [GO:0008237]; identical protein binding [GO:0042802]; isopeptidase activity [GO:0070122]; deubiquitinase activity [GO:0101005]; translation initiation factor binding [GO:0031369]; translation initiation factor activity [GO:0003743]; thiol-depe…	extracellular region [GO:0005576]; endoplasmic reticulum lumen [GO:0005788]; cytosol [GO:0005829]; membrane [GO:0016020]; eukaryotic translation initiation factor 3 complex [GO:0005852]; eukaryotic 43S preinitiation complex [GO:0016282]; eukaryotic 48S preinitiation complex [GO:0033290]; eukaryotic translation initiation factor 3 complex, eIF3m [GO:0071541]; cytosol [GO:0005829]; membrane [GO:001…
NH_1	1L0222397	Q99497	3.6874	-0.3738	Parkinson disease protein 7	PARK7	XT NP A	protein deglycosylation [GO:0006517]; methylglyoxal metabolic process [GO:0009438]; regulation of TRAIL production [GO:0032679]; protein deglycation, methylglyoxal removal [GO:0036530]; negative regulation of protein phosphorylation [GO:0001933]; positive regulation of acute inflammatory response to antigenic stimulus [GO:0002866]; DNA repair [GO:0006281]; negative regulation of protein kinase ac…	core promoter sequence-specific DNA binding [GO:0001046]; double-stranded DNA binding [GO:0003690]; single-stranded DNA binding [GO:0003697]; protein deglycase activity [GO:0036524]; transcription coactivator activity [GO:0003713]; mRNA binding [GO:0003729]; signaling receptor binding [GO:0005102]; copper ion binding [GO:0005507]; protein binding [GO:0005515]; transcription factor binding [GO:000…	chromatin [GO:0000785]; nucleus [GO:0005634]; nucleoplasm [GO:0005654]; cytoplasm [GO:0005737]; mitochondrion [GO:0005739]; mitochondrial intermembrane space [GO:0005758]; mitochondrial matrix [GO:0005759]; endoplasmic reticulum [GO:0005783]; cytosol [GO:0005829]; plasma membrane [GO:0005886]; adherens junction [GO:0005912]; PML body [GO:0016605]; axon [GO:0030424]; cell body [GO:0044297]; membra…
NH_1	1L0222397	P0DJI9	5.2643	1.2031	Serum amyloid A-2 protein	SAA2	XT NP B	acute-phase response [GO:0006953]	protein binding [GO:0005515]	extracellular exosome [GO:0070062]; high-density lipoprotein particle [GO:0034364]
NH_1	1L0222397	Q8N474	3.8001	-0.2611	Secreted frizzled-related protein 1	SFRP1	XT NP A	positive regulation of fat cell differentiation [GO:0045600]; osteoblast differentiation [GO:0001649]; ureteric bud development [GO:0001657]; positive regulation of cell-matrix adhesion [GO:0001954]; hematopoietic progenitor cell differentiation [GO:0002244]; proteolysis [GO:0006508]; positive regulation of cell population proliferation [GO:0008284]; negative regulation of cell population prolife…	cysteine-type endopeptidase activity [GO:0004197]; frizzled binding [GO:0005109]; protein binding [GO:0005515]; heparin binding [GO:0008201]; Wnt-protein binding [GO:0017147]; identical protein binding [GO:0042802]	collagen-containing extracellular matrix [GO:0062023]; extracellular region [GO:0005576]; extracellular space [GO:0005615]; cytosol [GO:0005829]; plasma membrane [GO:0005886]; cell surface [GO:0009986]; extracellular exosome [GO:0070062]
NH_1	1L0222397	Q8WUM4;Q8WUM4-2	3.4476	-0.6136	Programmed cell death 6-interacting protein;Isoform of Q8WUM4, Isoform 2 of Programmed cell death 6-interacting protein	PDCD6IP;PDCD6IP	XT NP B	nucleus organization [GO:0006997]; mitotic metaphase plate congression [GO:0007080]; regulation of mitotic spindle assembly [GO:1901673]; mitotic cytokinesis [GO:0000281]; actomyosin contractile ring assembly [GO:0000915]; apoptotic process [GO:0006915]; regulation of centrosome duplication [GO:0010824]; protein transport [GO:0015031]; multivesicular body assembly [GO:0036258]; viral budding via …	protein binding [GO:0005515]; proteinase activated receptor binding [GO:0031871]; protein homodimerization activity [GO:0042803]; calcium-dependent protein binding [GO:0048306]; translation initiation factor activity [GO:0003743]; thiol-dependent deubiquitinase [GO:0004843]; protein binding [GO:0005515]; metallopeptidase activity [GO:0008237]; identical protein binding [GO:0042802]; isopeptidase …	immunological synapse [GO:0001772]; microtubule organizing center [GO:0005815]; cytosol [GO:0005829]; bicellular tight junction [GO:0005923]; focal adhesion [GO:0005925]; membrane [GO:0016020]; melanosome [GO:0042470]; actomyosin [GO:0042641]; intracellular membrane-bounded organelle [GO:0043231]; extracellular exosome [GO:0070062]; endoplasmic reticulum exit site [GO:0070971]; Flemming body [GO:…
NH_1	1L0222397	P55209-3	5.4573	1.3961	Isoform of P55209, Isoform 3 of Nucleosome assembly protein 1-like 1	NAP1L1	XT NP B
NH_1	1L0222397	Q9UJW2	4.0638	0.0026	Tubulointerstitial nephritis antigen	TINAG	XT NP A	proteolysis [GO:0006508]; cell adhesion [GO:0007155]	nucleotide binding [GO:0000166]; cysteine-type endopeptidase activity [GO:0004197]	basement membrane [GO:0005604]; extracellular space [GO:0005615]; lysosome [GO:0005764]
NH_1	1L0222397	P78509;P78509-2;P78509-3	3.8928	-0.1684	Reelin;Isoform of P78509, Isoform 2 of Reelin;Isoform of P78509, Isoform 3 of Reelin	RELN;RELN;RELN	XT NP B	cell morphogenesis involved in differentiation [GO:0000904]; neuron migration [GO:0001764]; proteolysis [GO:0006508]; cell adhesion [GO:0007155]; axon guidance [GO:0007411]; central nervous system development [GO:0007417]; brain development [GO:0007420]; long-term memory [GO:0007616]; locomotory behavior [GO:0007626]; associative learning [GO:0008306]; glial cell differentiation [GO:0010001]; pos…	serine-type peptidase activity [GO:0008236]; metal ion binding [GO:0046872]; lipoprotein particle receptor binding [GO:0070325]; very-low-density lipoprotein particle receptor binding [GO:0070326]; translation initiation factor activity [GO:0003743]; thiol-dependent deubiquitinase [GO:0004843]; protein binding [GO:0005515]; metallopeptidase activity [GO:0008237]; identical protein binding [GO:004…	extracellular region [GO:0005576]; extracellular space [GO:0005615]; cytoplasm [GO:0005737]; plasma membrane [GO:0005886]; dendrite [GO:0030425]; extracellular matrix [GO:0031012]; neuron projection [GO:0043005]; cytosol [GO:0005829]; membrane [GO:0016020]; eukaryotic translation initiation factor 3 complex [GO:0005852]; eukaryotic 43S preinitiation complex [GO:0016282]; eukaryotic 48S preinitiat…
NH_1	1L0222397	P18627	3.6388	-0.4224	Lymphocyte activation gene 3 protein	LAG3	XT NP A	adaptive immune response [GO:0002250]; plasmacytoid dendritic cell activation [GO:0002270]; cell surface receptor signaling pathway [GO:0007166]; negative regulation of interleukin-2 production [GO:0032703]; negative regulation of regulatory T cell differentiation [GO:0045590]; positive regulation of natural killer cell mediated cytotoxicity [GO:0045954]; regulation of immune response [GO:0050776]	antigen binding [GO:0003823]; protein binding [GO:0005515]; MHC class II protein binding [GO:0042289]; transmembrane signaling receptor activity [GO:0004888]	extracellular region [GO:0005576]; plasma membrane [GO:0005886]; external side of plasma membrane [GO:0009897]; integral component of membrane [GO:0016021]
NH_1	1L0222397	Q7Z2W4	3.284	-0.7772	Zinc finger CCCH-type antiviral protein 1	ZC3HAV1	XT NP A	protein ADP-ribosylation [GO:0006471]; protein poly-ADP-ribosylation [GO:0070212]; response to virus [GO:0009615]; negative regulation of viral genome replication [GO:0045071]; innate immune response [GO:0045087]; defense response to virus [GO:0051607]; positive regulation of mRNA catabolic process [GO:0061014]	NAD+ ADP-ribosyltransferase activity [GO:0003950]; NAD+ binding [GO:0070403]; protein ADP-ribosylase activity [GO:1990404]; RNA binding [GO:0003723]; protein binding [GO:0005515]; cadherin binding [GO:0045296]; metal ion binding [GO:0046872]	nucleus [GO:0005634]; cytosol [GO:0005829]
NH_1	1L0222397	Q9UJU6	4.4268	0.3656	Drebrin-like protein	DBNL	XT NP B	adaptive immune response [GO:0002250]; receptor-mediated endocytosis [GO:0006898]; synapse assembly [GO:0007416]; Rac protein signal transduction [GO:0016601]; neuron projection morphogenesis [GO:0048812]; regulation of catalytic activity [GO:0050790]; podosome assembly [GO:0071800]; ruffle assembly [GO:0097178]; regulation of actin filament polymerization [GO:0030833]; positive regulation of axo…	actin binding [GO:0003779]; protein binding [GO:0005515]; protein C-terminus binding [GO:0008022]; enzyme activator activity [GO:0008047]; protein domain specific binding [GO:0019904]; cadherin binding [GO:0045296]; actin filament binding [GO:0051015]	Golgi membrane [GO:0000139]; ruffle [GO:0001726]; podosome [GO:0002102]; extracellular region [GO:0005576]; cytoplasm [GO:0005737]; early endosome [GO:0005769]; cytosol [GO:0005829]; cell cortex [GO:0005938]; lamellipodium [GO:0030027]; clathrin-coated vesicle membrane [GO:0030665]; secretory granule lumen [GO:0034774]; perikaryon [GO:0043204]; extracellular exosome [GO:0070062]; tertiary granule…
NH_1	1L0222397	Q4KMQ2;Q4KMQ2-2;Q4KMQ2-3	3.7235	-0.3377	Anoctamin-6;Isoform of Q4KMQ2, Isoform 2 of Anoctamin-6;Isoform of Q4KMQ2, Isoform 3 of Anoctamin-6	ANO6;ANO6;ANO6	XT NP A	dendritic cell chemotaxis [GO:0002407]; activation of blood coagulation via clotting cascade [GO:0002543]; cation transport [GO:0006812]; chloride transport [GO:0006821]; induction by virus of host cell-cell fusion [GO:0006948]; blood coagulation [GO:0007596]; plasma membrane phospholipid scrambling [GO:0017121]; positive regulation of bone mineralization [GO:0030501]; bleb assembly [GO:0032060];…	intracellular calcium activated chloride channel activity [GO:0005229]; calcium activated cation channel activity [GO:0005227]; voltage-gated ion channel activity [GO:0005244]; voltage-gated chloride channel activity [GO:0005247]; protein binding [GO:0005515]; phospholipid scramblase activity [GO:0017128]; metal ion binding [GO:0046872]; protein dimerization activity [GO:0046983]; chloride channe…	cytosol [GO:0005829]; plasma membrane [GO:0005886]; cell surface [GO:0009986]; membrane [GO:0016020]; specific granule membrane [GO:0035579]; extracellular exosome [GO:0070062]; tertiary granule membrane [GO:0070821]; chloride channel complex [GO:0034707]; cytosol [GO:0005829]; membrane [GO:0016020]; eukaryotic translation initiation factor 3 complex [GO:0005852]; eukaryotic 43S preinitiation com…
NH_1	1L0222397	P40926	3.5539	-0.5073	Malate dehydrogenase, mitochondrial	MDH2	XT NP B	carbohydrate metabolic process [GO:0005975]; oxaloacetate metabolic process [GO:0006107]; malate metabolic process [GO:0006108]; NADH metabolic process [GO:0006734]; aerobic respiration [GO:0009060]; tricarboxylic acid cycle [GO:0006099]	RNA binding [GO:0003723]; L-malate dehydrogenase activity [GO:0030060]; protein self-association [GO:0043621]; malate dehydrogenase (NADP+) activity [GO:0046554]	nucleus [GO:0005634]; mitochondrion [GO:0005739]; mitochondrial matrix [GO:0005759]; membrane [GO:0016020]; extracellular exosome [GO:0070062]; cytoplasm [GO:0005737]
NH_1	1L0222397	P40925;P40925-3	4.1126	0.0515	Malate dehydrogenase, cytoplasmic;Isoform of P40925, Isoform 3 of Malate dehydrogenase, cytoplasmic	MDH1;MDH1	XT NP A	carbohydrate metabolic process [GO:0005975]; NAD metabolic process [GO:0019674]; oxaloacetate metabolic process [GO:0006107]; tricarboxylic acid cycle [GO:0006099]; NADH metabolic process [GO:0006734]; malate metabolic process [GO:0006108]; formation of cytoplasmic translation initiation complex [GO:0001732]; translational initiation [GO:0006413]; protein deubiquitination [GO:0016579]; IRES-depen…	malic enzyme activity [GO:0004470]; protein binding [GO:0005515]; diiodophenylpyruvate reductase activity [GO:0047860]; NAD binding [GO:0051287]; L-malate dehydrogenase activity [GO:0030060]; translation initiation factor activity [GO:0003743]; thiol-dependent deubiquitinase [GO:0004843]; protein binding [GO:0005515]; metallopeptidase activity [GO:0008237]; identical protein binding [GO:0042802];…	extracellular space [GO:0005615]; centrosome [GO:0005813]; cytosol [GO:0005829]; extracellular exosome [GO:0070062]; cytosol [GO:0005829]; membrane [GO:0016020]; eukaryotic translation initiation factor 3 complex [GO:0005852]; eukaryotic 43S preinitiation complex [GO:0016282]; eukaryotic 48S preinitiation complex [GO:0033290]; eukaryotic translation initiation factor 3 complex, eIF3m [GO:0071541]
NH_1	1L0222397	Q92890;Q92890-1	3.6941	-0.3671	Ubiquitin recognition factor in ER-associated degradation protein 1;Isoform of Q92890, Isoform Long of Ubiquitin recognition factor in ER-associated degradation protein 1	UFD1;UFD1	XT NP A	skeletal system development [GO:0001501]; ubiquitin-dependent protein catabolic process [GO:0006511]; retrograde protein transport, ER to cytosol [GO:0030970]; negative regulation of type I interferon production [GO:0032480]; negative regulation of RIG-I signaling pathway [GO:0039536]; ER-associated misfolded protein catabolic process [GO:0071712]; ubiquitin-dependent ERAD pathway [GO:0030433]; f…	thiol-dependent deubiquitinase [GO:0004843]; signaling receptor binding [GO:0005102]; protein binding [GO:0005515]; K48-linked polyubiquitin modification-dependent protein binding [GO:0036435]; protein-containing complex binding [GO:0044877]; ATPase binding [GO:0051117]; polyubiquitin modification-dependent protein binding [GO:0031593]; translation initiation factor activity [GO:0003743]; thiol-d…	nucleus [GO:0005634]; nucleoplasm [GO:0005654]; cytosol [GO:0005829]; VCP-NPL4-UFD1 AAA ATPase complex [GO:0034098]; UFD1-NPL4 complex [GO:0036501]; cytosol [GO:0005829]; membrane [GO:0016020]; eukaryotic translation initiation factor 3 complex [GO:0005852]; eukaryotic 43S preinitiation complex [GO:0016282]; eukaryotic 48S preinitiation complex [GO:0033290]; eukaryotic translation initiation fact…
NH_1	1L0222397	Q6UXI7;Q6UXI7-2;Q6UXI7-3;Q6UXI7-4;Q6UXI7-5	4.0603	-0.0009	Vitrin;Isoform of Q6UXI7, Isoform 2 of Vitrin;Isoform of Q6UXI7, Isoform 3 of Vitrin;Isoform of Q6UXI7, Isoform 4 of Vitrin;Isoform of Q6UXI7, Isoform 5 of Vitrin	VIT;VIT;VIT;VIT;VIT	XT NP A	spinal cord development [GO:0021510]; extracellular matrix organization [GO:0030198]; positive regulation of cell-substrate adhesion [GO:0010811]; formation of cytoplasmic translation initiation complex [GO:0001732]; translational initiation [GO:0006413]; protein deubiquitination [GO:0016579]; IRES-dependent viral translational initiation [GO:0075522]; formation of cytoplasmic translation initiat…	glycosaminoglycan binding [GO:0005539]; translation initiation factor activity [GO:0003743]; thiol-dependent deubiquitinase [GO:0004843]; protein binding [GO:0005515]; metallopeptidase activity [GO:0008237]; identical protein binding [GO:0042802]; isopeptidase activity [GO:0070122]; deubiquitinase activity [GO:0101005]; translation initiation factor binding [GO:0031369]; translation initiation fa…	extracellular region [GO:0005576]; collagen-containing extracellular matrix [GO:0062023]; interstitial matrix [GO:0005614]; cytosol [GO:0005829]; membrane [GO:0016020]; eukaryotic translation initiation factor 3 complex [GO:0005852]; eukaryotic 43S preinitiation complex [GO:0016282]; eukaryotic 48S preinitiation complex [GO:0033290]; eukaryotic translation initiation factor 3 complex, eIF3m [GO:0…
NH_1	1L0222397	A0A075B6S2	4.255	0.1938	Immunoglobulin kappa variable 2D-29	IGKV2D-29	XT NP B	adaptive immune response [GO:0002250]; immunoglobulin production [GO:0002377]; immune response [GO:0006955]		plasma membrane [GO:0005886]; immunoglobulin complex [GO:0019814]; extracellular space [GO:0005615]
NH_1	1L0222397	A0A075B6H9	3.8485	-0.2127	Immunoglobulin lambda variable 4-69	IGLV4-69	XT NP B	adaptive immune response [GO:0002250]; immune response [GO:0006955]; immunoglobulin production [GO:0002377]		plasma membrane [GO:0005886]; immunoglobulin complex [GO:0019814]; extracellular space [GO:0005615]
NH_1	1L0222397	A0A075B6I9	4.4438	0.3826	Immunoglobulin lambda variable 7-46	IGLV7-46	XT NP B	adaptive immune response [GO:0002250]; immunoglobulin production [GO:0002377]; immune response [GO:0006955]		plasma membrane [GO:0005886]; immunoglobulin complex [GO:0019814]; extracellular space [GO:0005615]
NH_1	1L0222397	A0A075B6I0	4.2577	0.1965	Immunoglobulin lambda variable 8-61	IGLV8-61	XT NP B	adaptive immune response [GO:0002250]; immune response [GO:0006955]; immunoglobulin production [GO:0002377]		plasma membrane [GO:0005886]; immunoglobulin complex [GO:0019814]; extracellular space [GO:0005615]
NH_1	1L0222397	A0A075B6R9;A0A0C4DH68	4.1563	0.0951	Probable non-functional immunoglobulin kappa variable 2D-24;Immunoglobulin kappa variable 2-24	IGKV2D-24;IGKV2-24	XT NP B	adaptive immune response [GO:0002250]; immune response [GO:0006955]; immunoglobulin production [GO:0002377]; formation of cytoplasmic translation initiation complex [GO:0001732]; translational initiation [GO:0006413]; protein deubiquitination [GO:0016579]; IRES-dependent viral translational initiation [GO:0075522]	; translation initiation factor activity [GO:0003743]; thiol-dependent deubiquitinase [GO:0004843]; protein binding [GO:0005515]; metallopeptidase activity [GO:0008237]; identical protein binding [GO:0042802]; isopeptidase activity [GO:0070122]; deubiquitinase activity [GO:0101005]; translation initiation factor binding [GO:0031369]	plasma membrane [GO:0005886]; immunoglobulin complex [GO:0019814]; extracellular space [GO:0005615]; cytosol [GO:0005829]; membrane [GO:0016020]; eukaryotic translation initiation factor 3 complex [GO:0005852]; eukaryotic 43S preinitiation complex [GO:0016282]; eukaryotic 48S preinitiation complex [GO:0033290]; eukaryotic translation initiation factor 3 complex, eIF3m [GO:0071541]
NH_1	1L0222397	P17612;P17612-2	3.6599	-0.4013	cAMP-dependent protein kinase catalytic subunit alpha;Isoform of P17612, Isoform 2 of cAMP-dependent protein kinase catalytic subunit alpha	PRKACA;PRKACA	XT NP A	mesoderm formation [GO:0001707]; neural tube closure [GO:0001843]; regulation of heart rate [GO:0002027]; renal water homeostasis [GO:0003091]; mRNA processing [GO:0006397]; protein phosphorylation [GO:0006468]; regulation of cardiac muscle contraction by regulation of the release of sequestered calcium ion [GO:0010881]; regulation of macroautophagy [GO:0016241]; peptidyl-serine phosphorylation […	magnesium ion binding [GO:0000287]; protein kinase activity [GO:0004672]; protein serine/threonine kinase activity [GO:0004674]; AMP-activated protein kinase activity [GO:0004679]; cAMP-dependent protein kinase activity [GO:0004691]; protein serine/threonine/tyrosine kinase activity [GO:0004712]; protein binding [GO:0005515]; ATP binding [GO:0005524]; protein kinase binding [GO:0019901]; protein …	axoneme [GO:0005930]; acrosomal vesicle [GO:0001669]; nucleus [GO:0005634]; nucleoplasm [GO:0005654]; cytoplasm [GO:0005737]; mitochondrion [GO:0005739]; centrosome [GO:0005813]; cytosol [GO:0005829]; membrane [GO:0016020]; nuclear speck [GO:0016607]; neuromuscular junction [GO:0031594]; sperm flagellum [GO:0036126]; dendritic spine [GO:0043197]; plasma membrane raft [GO:0044853]; perinuclear reg…
NH_1	1L0222397	Q9HBH0	4.0919	0.0307	Rho-related GTP-binding protein RhoF	RHOF	XT NP A	actin filament organization [GO:0007015]; small GTPase mediated signal transduction [GO:0007264]; regulation of catalytic activity [GO:0050790]; regulation of small GTPase mediated signal transduction [GO:0051056]; cell migration [GO:0016477]; cortical cytoskeleton organization [GO:0030865]; regulation of actin cytoskeleton organization [GO:0032956]; regulation of cell shape [GO:0008360]; establi…	GTPase activity [GO:0003924]; guanyl-nucleotide exchange factor activity [GO:0005085]; protein kinase binding [GO:0019901]; GTP binding [GO:0005525]	cytoskeleton [GO:0005856]; plasma membrane [GO:0005886]; secretory granule membrane [GO:0030667]; extracellular exosome [GO:0070062]; cell projection [GO:0042995]; cell cortex [GO:0005938]; cytoplasmic vesicle [GO:0031410]
NH_1	1L0222397	P37108	3.6985	-0.3627	Signal recognition particle 14 kDa protein	SRP14	XT NP A	cotranslational protein targeting to membrane [GO:0006613]; SRP-dependent cotranslational protein targeting to membrane [GO:0006614]; protein targeting to ER [GO:0045047]	RNA binding [GO:0003723]; protein binding [GO:0005515]; 7S RNA binding [GO:0008312]; endoplasmic reticulum signal peptide binding [GO:0030942]	extracellular region [GO:0005576]; nucleus [GO:0005634]; cytoplasm [GO:0005737]; cytosol [GO:0005829]; secretory granule lumen [GO:0034774]; ficolin-1-rich granule lumen [GO:1904813]; signal recognition particle, endoplasmic reticulum targeting [GO:0005786]
NH_1	1L0222397	O95154	3.386	-0.6752	Aflatoxin B1 aldehyde reductase member 3	AKR7A3	XT NP B	cellular aldehyde metabolic process [GO:0006081]; electron transport chain [GO:0022900]; aflatoxin catabolic process [GO:0046223]	aldo-keto reductase (NADP) activity [GO:0004033]; protein binding [GO:0005515]; electron transfer activity [GO:0009055]; identical protein binding [GO:0042802]; D-threo-aldose 1-dehydrogenase activity [GO:0047834]	cytosol [GO:0005829]; extracellular exosome [GO:0070062]; cytoplasm [GO:0005737]
NH_1	1L0222397	P16452;P16452-2;P16452-3	3.7973	-0.2639	Protein 4.2;Isoform of P16452, Isoform Long of Protein 4.2;Isoform of P16452, Isoform 3 of Protein 4.2	EPB42;EPB42;EPB42	XT NP A	cell morphogenesis [GO:0000902]; cytoskeleton organization [GO:0007010]; regulation of cell shape [GO:0008360]; hemoglobin metabolic process [GO:0020027]; erythrocyte maturation [GO:0043249]; spleen development [GO:0048536]; iron ion homeostasis [GO:0055072]; peptide cross-linking [GO:0018149]; formation of cytoplasmic translation initiation complex [GO:0001732]; translational initiation [GO:0006…	structural constituent of cytoskeleton [GO:0005200]; protein binding [GO:0005515]; ATP binding [GO:0005524]; protein-glutamine gamma-glutamyltransferase activity [GO:0003810]; translation initiation factor activity [GO:0003743]; thiol-dependent deubiquitinase [GO:0004843]; protein binding [GO:0005515]; metallopeptidase activity [GO:0008237]; identical protein binding [GO:0042802]; isopeptidase ac…	cytoskeleton [GO:0005856]; plasma membrane [GO:0005886]; cortical cytoskeleton [GO:0030863]; cytosol [GO:0005829]; membrane [GO:0016020]; eukaryotic translation initiation factor 3 complex [GO:0005852]; eukaryotic 43S preinitiation complex [GO:0016282]; eukaryotic 48S preinitiation complex [GO:0033290]; eukaryotic translation initiation factor 3 complex, eIF3m [GO:0071541]; cytosol [GO:0005829]; …
NH_1	1L0222397	Q8TD55;Q8TD55-2	3.8284	-0.2328	Pleckstrin homology domain-containing family O member 2;Isoform of Q8TD55, Isoform 2 of Pleckstrin homology domain-containing family O member 2	PLEKHO2;PLEKHO2	XT NP A	macrophage apoptotic process [GO:0071888]; formation of cytoplasmic translation initiation complex [GO:0001732]; translational initiation [GO:0006413]; protein deubiquitination [GO:0016579]; IRES-dependent viral translational initiation [GO:0075522]	; translation initiation factor activity [GO:0003743]; thiol-dependent deubiquitinase [GO:0004843]; protein binding [GO:0005515]; metallopeptidase activity [GO:0008237]; identical protein binding [GO:0042802]; isopeptidase activity [GO:0070122]; deubiquitinase activity [GO:0101005]; translation initiation factor binding [GO:0031369]	extracellular region [GO:0005576]; ficolin-1-rich granule lumen [GO:1904813]; cytosol [GO:0005829]; membrane [GO:0016020]; eukaryotic translation initiation factor 3 complex [GO:0005852]; eukaryotic 43S preinitiation complex [GO:0016282]; eukaryotic 48S preinitiation complex [GO:0033290]; eukaryotic translation initiation factor 3 complex, eIF3m [GO:0071541]
NH_1	1L0222397	P62330	4.0505	-0.0107	ADP-ribosylation factor 6	ARF6	XT NP A	liver development [GO:0001889]; cell cycle [GO:0007049]; cell adhesion [GO:0007155]; nervous system development [GO:0007399]; vesicle-mediated transport [GO:0016192]; cell differentiation [GO:0030154]; positive regulation of actin filament polymerization [GO:0030838]; cortical actin cytoskeleton organization [GO:0030866]; endocytic recycling [GO:0032456]; myeloid cell apoptotic process [GO:003302…	GTPase activity [GO:0003924]; protein binding [GO:0005515]; GTP binding [GO:0005525]; GDP binding [GO:0019003]; thioesterase binding [GO:0031996]; protein N-terminus binding [GO:0047485]	ruffle [GO:0001726]; endosome [GO:0005768]; Golgi apparatus [GO:0005794]; cytosol [GO:0005829]; plasma membrane [GO:0005886]; focal adhesion [GO:0005925]; cell cortex [GO:0005938]; membrane [GO:0016020]; endocytic vesicle [GO:0030139]; filopodium membrane [GO:0031527]; early endosome membrane [GO:0031901]; cleavage furrow [GO:0032154]; recycling endosome membrane [GO:0055038]; extracellular exoso…
NH_1	1L0222397	P62826	4.5747	0.5136	GTP-binding nuclear protein Ran	RAN	XT NP A	ribosomal large subunit export from nucleus [GO:0000055]; ribosomal small subunit export from nucleus [GO:0000056]; mitotic sister chromatid segregation [GO:0000070]; mitotic cell cycle [GO:0000278]; DNA metabolic process [GO:0006259]; protein import into nucleus [GO:0006606]; protein export from nucleus [GO:0006611]; mitotic spindle organization [GO:0007052]; viral process [GO:0016032]; positive…	nuclear export signal receptor activity [GO:0005049]; pre-miRNA binding [GO:0070883]; magnesium ion binding [GO:0000287]; chromatin binding [GO:0003682]; RNA binding [GO:0003723]; GTPase activity [GO:0003924]; protein binding [GO:0005515]; GTP binding [GO:0005525]; GDP binding [GO:0019003]; cadherin binding [GO:0045296]; protein heterodimerization activity [GO:0046982]	Flemming body [GO:0090543]; chromatin [GO:0000785]; nucleus [GO:0005634]; nuclear envelope [GO:0005635]; nucleoplasm [GO:0005654]; nucleolus [GO:0005730]; cytoplasm [GO:0005737]; centriole [GO:0005814]; cytosol [GO:0005829]; membrane [GO:0016020]; midbody [GO:0030496]; melanosome [GO:0042470]; recycling endosome [GO:0055037]; extracellular exosome [GO:0070062]; nuclear pore [GO:0005643]; protein-…
NH_1	1L0222397	Q9NTK5	4.6468	0.5856	Obg-like ATPase 1	OLA1	XT NP A	ATP metabolic process [GO:0046034]	protein binding [GO:0005515]; ATP binding [GO:0005524]; GTP binding [GO:0005525]; hydrolase activity [GO:0016787]; ATP hydrolysis activity [GO:0016887]; ribosome binding [GO:0043022]; ribosomal large subunit binding [GO:0043023]; cadherin binding [GO:0045296]; metal ion binding [GO:0046872]	extracellular region [GO:0005576]; nucleolus [GO:0005730]; cytoplasm [GO:0005737]; centrosome [GO:0005813]; cytosol [GO:0005829]; membrane [GO:0016020]; platelet alpha granule lumen [GO:0031093]; extracellular exosome [GO:0070062]
NH_1	1L0222397	P34096	4.6619	0.6007	Ribonuclease 4	RNASE4	XT NP A	mRNA cleavage [GO:0006379]; RNA phosphodiester bond hydrolysis [GO:0090501]; RNA phosphodiester bond hydrolysis, endonucleolytic [GO:0090502]	nucleic acid binding [GO:0003676]; ribonuclease A activity [GO:0004522]; ribonuclease activity [GO:0004540]	extracellular region [GO:0005576]; extracellular space [GO:0005615]
NH_1	1L0222397	P02747	5.5168	1.4556	Complement C1q subcomponent subunit C	C1QC	XT NP B	immune response [GO:0006955]; complement activation, classical pathway [GO:0006958]; negative regulation of granulocyte differentiation [GO:0030853]; innate immune response [GO:0045087]; negative regulation of macrophage differentiation [GO:0045650]; synapse pruning [GO:0098883]	protein binding [GO:0005515]	extracellular region [GO:0005576]; extracellular space [GO:0005615]; synapse [GO:0045202]; collagen-containing extracellular matrix [GO:0062023]; blood microparticle [GO:0072562]; postsynapse [GO:0098794]; collagen trimer [GO:0005581]
NH_1	1L0222397	P09382	3.8544	-0.2068	Galectin-1	LGALS1	XT NP B	positive regulation of dendritic cell differentiation [GO:2001200]; plasma cell differentiation [GO:0002317]; apoptotic process [GO:0006915]; negative regulation of cell-substrate adhesion [GO:0010812]; negative regulation of neuron projection development [GO:0010977]; T cell costimulation [GO:0031295]; positive regulation of erythrocyte aggregation [GO:0034120]; response to isolation stress [GO:…	RNA binding [GO:0003723]; protein binding [GO:0005515]; lactose binding [GO:0030395]; identical protein binding [GO:0042802]; carbohydrate binding [GO:0030246]; laminin binding [GO:0043236]	collagen-containing extracellular matrix [GO:0062023]; extracellular region [GO:0005576]; extracellular space [GO:0005615]; nucleus [GO:0005634]; cytoplasm [GO:0005737]; endoplasmic reticulum lumen [GO:0005788]; cytosol [GO:0005829]; cell surface [GO:0009986]; extracellular exosome [GO:0070062]
NH_1	1L0222397	P01717	4.5924	0.5313	Immunoglobulin lambda variable 3-25	IGLV3-25	XT NP B	adaptive immune response [GO:0002250]; immune response [GO:0006955]; immunoglobulin production [GO:0002377]	antigen binding [GO:0003823]	extracellular region [GO:0005576]; plasma membrane [GO:0005886]; blood microparticle [GO:0072562]; immunoglobulin complex [GO:0019814]; extracellular space [GO:0005615]
NH_1	1L0222397	P01714	4.0894	0.0283	Immunoglobulin lambda variable 3-19	IGLV3-19	XT NP B	adaptive immune response [GO:0002250]; immune response [GO:0006955]; immunoglobulin production [GO:0002377]	antigen binding [GO:0003823]	extracellular region [GO:0005576]; plasma membrane [GO:0005886]; extracellular exosome [GO:0070062]; immunoglobulin complex [GO:0019814]; extracellular space [GO:0005615]
NH_1	1L0222397	P80748	3.8496	-0.2116	Immunoglobulin lambda variable 3-21	IGLV3-21	XT NP B	adaptive immune response [GO:0002250]; immune response [GO:0006955]; immunoglobulin production [GO:0002377]	antigen binding [GO:0003823]	extracellular region [GO:0005576]; plasma membrane [GO:0005886]; extracellular exosome [GO:0070062]; blood microparticle [GO:0072562]; immunoglobulin complex [GO:0019814]; extracellular space [GO:0005615]
NH_1	1L0222397	Q9Y6R7	3.8131	-0.2481	IgGFc-binding protein	FCGBP	XT NP A		protein binding [GO:0005515]	extracellular exosome [GO:0070062]; extracellular matrix [GO:0031012]; extracellular space [GO:0005615]
NH_1	1L0222397	P08754	3.8881	-0.1731	Guanine nucleotide-binding protein G(i) subunit alpha-3	GNAI3	XT NP A	vesicle fusion [GO:0006906]; cell cycle [GO:0007049]; adenylate cyclase-inhibiting G protein-coupled receptor signaling pathway [GO:0007193]; negative regulation of adenylate cyclase activity [GO:0007194]; dopamine receptor signaling pathway [GO:0007212]; brain development [GO:0007420]; positive regulation of macroautophagy [GO:0016239]; positive regulation of superoxide anion generation [GO:0032…	GTPase activity [GO:0003924]; protein binding [GO:0005515]; GTP binding [GO:0005525]; GDP binding [GO:0019003]; protein domain specific binding [GO:0019904]; G protein-coupled serotonin receptor binding [GO:0031821]; GTPase activating protein binding [GO:0032794]; metal ion binding [GO:0046872]; G protein-coupled receptor binding [GO:0001664]; G-protein beta/gamma-subunit complex binding [GO:0031…	Golgi membrane [GO:0000139]; endoplasmic reticulum membrane [GO:0005789]; cytoplasm [GO:0005737]; lysosomal membrane [GO:0005765]; centrosome [GO:0005813]; plasma membrane [GO:0005886]; membrane [GO:0016020]; midbody [GO:0030496]; zymogen granule [GO:0042588]; membrane raft [GO:0045121]; extracellular exosome [GO:0070062]; heterotrimeric G-protein complex [GO:0005834]
NH_1	1L0222397	O43242;O43242-2	3.2808	-0.7804	26S proteasome non-ATPase regulatory subunit 3;Isoform of O43242, Isoform 2 of 26S proteasome non-ATPase regulatory subunit 3	PSMD3;PSMD3	XT NP A	regulation of protein catabolic process [GO:0042176]; regulation of catalytic activity [GO:0050790]; ubiquitin-dependent protein catabolic process [GO:0006511]; formation of cytoplasmic translation initiation complex [GO:0001732]; translational initiation [GO:0006413]; protein deubiquitination [GO:0016579]; IRES-dependent viral translational initiation [GO:0075522]	protein binding [GO:0005515]; enzyme regulator activity [GO:0030234]; translation initiation factor activity [GO:0003743]; thiol-dependent deubiquitinase [GO:0004843]; protein binding [GO:0005515]; metallopeptidase activity [GO:0008237]; identical protein binding [GO:0042802]; isopeptidase activity [GO:0070122]; deubiquitinase activity [GO:0101005]; translation initiation factor binding [GO:00313…	extracellular region [GO:0005576]; nucleus [GO:0005634]; nucleoplasm [GO:0005654]; cytosol [GO:0005829]; membrane [GO:0016020]; secretory granule lumen [GO:0034774]; extracellular exosome [GO:0070062]; ficolin-1-rich granule lumen [GO:1904813]; proteasome complex [GO:0000502]; proteasome accessory complex [GO:0022624]; proteasome regulatory particle, lid subcomplex [GO:0008541]; cytosol [GO:00058…
NH_1	1L0222397	P49281;P49281-2;P49281-3;P49281-4;P49281-5	4.2245	0.1633	Natural resistance-associated macrophage protein 2;Isoform of P49281, Isoform 1 of Natural resistance-associated macrophage protein 2;Isoform of P49281, Isoform 3 of Natural resistance-associated macrophage protein 2;Isoform of P49281, Isoform 4 of Natural resistance-associated macrophage protein 2;Isoform of P49281, Isoform 5 of Natural resistance-associated macrophage protein 2	SLC11A2;SLC11A2;SLC11A2;SLC11A2;SLC11A2	XT NP A	heme biosynthetic process [GO:0006783]; cobalt ion transport [GO:0006824]; copper ion transport [GO:0006825]; iron ion transport [GO:0006826]; manganese ion transport [GO:0006828]; cellular iron ion homeostasis [GO:0006879]; learning or memory [GO:0007611]; response to iron ion [GO:0010039]; lead ion transport [GO:0015692]; iron import into cell [GO:0033212]; iron ion transmembrane transport [GO:…	copper ion transmembrane transporter activity [GO:0005375]; iron ion transmembrane transporter activity [GO:0005381]; manganese ion transmembrane transporter activity [GO:0005384]; protein binding [GO:0005515]; cadmium ion transmembrane transporter activity [GO:0015086]; ferrous iron transmembrane transporter activity [GO:0015093]; lead ion transmembrane transporter activity [GO:0015094]; solute:…	nucleus [GO:0005634]; cytoplasm [GO:0005737]; mitochondrion [GO:0005739]; mitochondrial outer membrane [GO:0005741]; lysosomal membrane [GO:0005765]; early endosome [GO:0005769]; vacuole [GO:0005773]; plasma membrane [GO:0005886]; integral component of plasma membrane [GO:0005887]; membrane [GO:0016020]; apical plasma membrane [GO:0016324]; cytoplasmic vesicle [GO:0031410]; brush border membrane …
NH_1	1L0222397	Q06323	3.6579	-0.4033	Proteasome activator complex subunit 1	PSME1	XT NP B	antigen processing and presentation of exogenous antigen [GO:0019884]; positive regulation of endopeptidase activity [GO:0010950]; regulation of proteasomal protein catabolic process [GO:0061136]; regulation of G1/S transition of mitotic cell cycle [GO:2000045]	protein binding [GO:0005515]; endopeptidase activator activity [GO:0061133]	nucleoplasm [GO:0005654]; cytoplasm [GO:0005737]; cytosol [GO:0005829]; extracellular exosome [GO:0070062]; proteasome complex [GO:0000502]; proteasome activator complex [GO:0008537]
NH_1	1L0222397	P34896;P34896-2;P34896-3;P34896-4	3.4492	-0.612	Serine hydroxymethyltransferase, cytosolic;Isoform of P34896, Isoform 2 of Serine hydroxymethyltransferase, cytosolic;Isoform of P34896, Isoform 3 of Serine hydroxymethyltransferase, cytosolic;Isoform of P34896, Isoform 4 of Serine hydroxymethyltransferase, cytosolic	SHMT1;SHMT1;SHMT1;SHMT1	XT NP A	glycine metabolic process [GO:0006544]; L-serine metabolic process [GO:0006563]; L-serine catabolic process [GO:0006565]; purine nucleobase biosynthetic process [GO:0009113]; negative regulation of translation [GO:0017148]; tetrahydrofolate interconversion [GO:0035999]; tetrahydrofolate metabolic process [GO:0046653]; folic acid metabolic process [GO:0046655]; protein homotetramerization [GO:0051…	translation repressor activity, mRNA regulatory element binding [GO:0000900]; glycine hydroxymethyltransferase activity [GO:0004372]; protein binding [GO:0005515]; L-allo-threonine aldolase activity [GO:0008732]; pyridoxal phosphate binding [GO:0030170]; small molecule binding [GO:0036094]; identical protein binding [GO:0042802]; protein homodimerization activity [GO:0042803]; mRNA 5'-UTR binding…	nucleoplasm [GO:0005654]; cytosol [GO:0005829]; extracellular exosome [GO:0070062]; nucleus [GO:0005634]; cytoplasm [GO:0005737]; cytosol [GO:0005829]; membrane [GO:0016020]; eukaryotic translation initiation factor 3 complex [GO:0005852]; eukaryotic 43S preinitiation complex [GO:0016282]; eukaryotic 48S preinitiation complex [GO:0033290]; eukaryotic translation initiation factor 3 complex, eIF3m…
NH_1	1L0222397	P57075;P57075-2;P57075-3	3.3438	-0.7174	Ubiquitin-associated and SH3 domain-containing protein A;Isoform of P57075, Isoform 2 of Ubiquitin-associated and SH3 domain-containing protein A;Isoform of P57075, Isoform 3 of Ubiquitin-associated and SH3 domain-containing protein A	UBASH3A;UBASH3A;UBASH3A	XT NP B	regulation of cytokine production [GO:0001817]; negative regulation of T cell receptor signaling pathway [GO:0050860]; formation of cytoplasmic translation initiation complex [GO:0001732]; translational initiation [GO:0006413]; protein deubiquitination [GO:0016579]; IRES-dependent viral translational initiation [GO:0075522]; formation of cytoplasmic translation initiation complex [GO:0001732]; tr…	protein binding [GO:0005515]; translation initiation factor activity [GO:0003743]; thiol-dependent deubiquitinase [GO:0004843]; protein binding [GO:0005515]; metallopeptidase activity [GO:0008237]; identical protein binding [GO:0042802]; isopeptidase activity [GO:0070122]; deubiquitinase activity [GO:0101005]; translation initiation factor binding [GO:0031369]; translation initiation factor activ…	nucleoplasm [GO:0005654]; Golgi apparatus [GO:0005794]; cytosol [GO:0005829]; extracellular exosome [GO:0070062]; cytoplasm [GO:0005737]; cytosol [GO:0005829]; membrane [GO:0016020]; eukaryotic translation initiation factor 3 complex [GO:0005852]; eukaryotic 43S preinitiation complex [GO:0016282]; eukaryotic 48S preinitiation complex [GO:0033290]; eukaryotic translation initiation factor 3 comple…
NH_1	1L0222397	P23588;P23588-2	3.6078	-0.4534	Eukaryotic translation initiation factor 4B;Isoform of P23588, Isoform 2 of Eukaryotic translation initiation factor 4B	EIF4B;EIF4B	XT NP B	regulation of translational initiation [GO:0006446]; eukaryotic translation initiation factor 4F complex assembly [GO:0097010]; formation of translation preinitiation complex [GO:0001731]; formation of cytoplasmic translation initiation complex [GO:0001732]; translational initiation [GO:0006413]; protein deubiquitination [GO:0016579]; IRES-dependent viral translational initiation [GO:0075522]	RNA binding [GO:0003723]; translation initiation factor activity [GO:0003743]; protein binding [GO:0005515]; RNA strand-exchange activity [GO:0034057]; ribosomal small subunit binding [GO:0043024]; RNA strand annealing activity [GO:0033592]; translation initiation factor activity [GO:0003743]; thiol-dependent deubiquitinase [GO:0004843]; protein binding [GO:0005515]; metallopeptidase activity [GO…	cytosol [GO:0005829]; dendrite [GO:0030425]; neuronal cell body [GO:0043025]; postsynapse [GO:0098794]; eukaryotic translation initiation factor 4F complex [GO:0016281]; cytosol [GO:0005829]; membrane [GO:0016020]; eukaryotic translation initiation factor 3 complex [GO:0005852]; eukaryotic 43S preinitiation complex [GO:0016282]; eukaryotic 48S preinitiation complex [GO:0033290]; eukaryotic transl…
NH_1	1L0222397	Q9Y2J2;Q9Y2J2-2	3.4079	-0.6533	Band 4.1-like protein 3;Isoform of Q9Y2J2, Isoform 2 of Band 4.1-like protein 3	EPB41L3;EPB41L3	XT NP A	regulation of cell growth [GO:0001558]; protein localization to paranode region of axon [GO:0002175]; apoptotic process [GO:0006915]; biological_process [GO:0008150]; regulation of cell shape [GO:0008360]; cortical cytoskeleton organization [GO:0030865]; cortical actin cytoskeleton organization [GO:0030866]; paranodal junction assembly [GO:0030913]; myelin maintenance [GO:0043217]; neuron project…	actin binding [GO:0003779]; structural constituent of cytoskeleton [GO:0005200]; protein binding [GO:0005515]; cytoskeletal protein-membrane anchor activity [GO:0106006]; translation initiation factor activity [GO:0003743]; thiol-dependent deubiquitinase [GO:0004843]; protein binding [GO:0005515]; metallopeptidase activity [GO:0008237]; identical protein binding [GO:0042802]; isopeptidase activit…	axolemma [GO:0030673]; cytosol [GO:0005829]; plasma membrane [GO:0005886]; cell-cell junction [GO:0005911]; cell junction [GO:0030054]; paranode region of axon [GO:0033270]; juxtaparanode region of axon [GO:0044224]; cytoskeleton [GO:0005856]; cytosol [GO:0005829]; membrane [GO:0016020]; eukaryotic translation initiation factor 3 complex [GO:0005852]; eukaryotic 43S preinitiation complex [GO:0016…
NH_1	1L0222397	P08397;P08397-2;P08397-3;P08397-4	3.7267	-0.3345	Porphobilinogen deaminase;Isoform of P08397, Isoform 2 of Porphobilinogen deaminase;Isoform of P08397, Isoform 3 of Porphobilinogen deaminase;Isoform of P08397, Isoform 4 of Porphobilinogen deaminase	HMBS;HMBS;HMBS;HMBS	XT NP A	protoporphyrinogen IX biosynthetic process [GO:0006782]; heme biosynthetic process [GO:0006783]; peptidyl-pyrromethane cofactor linkage [GO:0018160]; formation of cytoplasmic translation initiation complex [GO:0001732]; translational initiation [GO:0006413]; protein deubiquitination [GO:0016579]; IRES-dependent viral translational initiation [GO:0075522]; formation of cytoplasmic translation init…	hydroxymethylbilane synthase activity [GO:0004418]; protein binding [GO:0005515]; translation initiation factor activity [GO:0003743]; thiol-dependent deubiquitinase [GO:0004843]; protein binding [GO:0005515]; metallopeptidase activity [GO:0008237]; identical protein binding [GO:0042802]; isopeptidase activity [GO:0070122]; deubiquitinase activity [GO:0101005]; translation initiation factor bindi…	cytosol [GO:0005829]; cytoplasm [GO:0005737]; cytosol [GO:0005829]; membrane [GO:0016020]; eukaryotic translation initiation factor 3 complex [GO:0005852]; eukaryotic 43S preinitiation complex [GO:0016282]; eukaryotic 48S preinitiation complex [GO:0033290]; eukaryotic translation initiation factor 3 complex, eIF3m [GO:0071541]; cytosol [GO:0005829]; membrane [GO:0016020]; eukaryotic translation i…
NH_1	1L0222397	Q9Y2T2	3.5363	-0.5249	AP-3 complex subunit mu-1	AP3M1	XT NP B	protein targeting to lysosome [GO:0006622]; anterograde axonal transport [GO:0008089]; anterograde synaptic vesicle transport [GO:0048490]; vesicle-mediated transport [GO:0016192]; endocytosis [GO:0006897]	protein binding [GO:0005515]; small GTPase binding [GO:0031267]	lysosome [GO:0005764]; lysosomal membrane [GO:0005765]; Golgi apparatus [GO:0005794]; cytoplasmic vesicle membrane [GO:0030659]; axon cytoplasm [GO:1904115]; clathrin adaptor complex [GO:0030131]; cytoplasmic vesicle [GO:0031410]
NH_1	1L0222397	Q8IUX8;Q8IUX8-2	3.7577	-0.3035	Epidermal growth factor-like protein 6;Isoform of Q8IUX8, Isoform 2 of Epidermal growth factor-like protein 6	EGFL6;EGFL6	XT NP A	cell adhesion [GO:0007155]; positive regulation of cell-substrate adhesion [GO:0010811]; cell differentiation [GO:0030154]; extracellular matrix organization [GO:0030198]; formation of cytoplasmic translation initiation complex [GO:0001732]; translational initiation [GO:0006413]; protein deubiquitination [GO:0016579]; IRES-dependent viral translational initiation [GO:0075522]	integrin binding [GO:0005178]; calcium ion binding [GO:0005509]; protein binding [GO:0005515]; translation initiation factor activity [GO:0003743]; thiol-dependent deubiquitinase [GO:0004843]; protein binding [GO:0005515]; metallopeptidase activity [GO:0008237]; identical protein binding [GO:0042802]; isopeptidase activity [GO:0070122]; deubiquitinase activity [GO:0101005]; translation initiation…	basement membrane [GO:0005604]; extracellular space [GO:0005615]; membrane [GO:0016020]; cytosol [GO:0005829]; membrane [GO:0016020]; eukaryotic translation initiation factor 3 complex [GO:0005852]; eukaryotic 43S preinitiation complex [GO:0016282]; eukaryotic 48S preinitiation complex [GO:0033290]; eukaryotic translation initiation factor 3 complex, eIF3m [GO:0071541]
NH_1	1L0222397	Q9UJW0;Q9UJW0-3	3.4	-0.6612	Dynactin subunit 4;Isoform of Q9UJW0, Isoform 3 of Dynactin subunit 4	DCTN4;DCTN4	XT NP A	; formation of cytoplasmic translation initiation complex [GO:0001732]; translational initiation [GO:0006413]; protein deubiquitination [GO:0016579]; IRES-dependent viral translational initiation [GO:0075522]	protein binding [GO:0005515]; protein N-terminus binding [GO:0047485]; translation initiation factor activity [GO:0003743]; thiol-dependent deubiquitinase [GO:0004843]; protein binding [GO:0005515]; metallopeptidase activity [GO:0008237]; identical protein binding [GO:0042802]; isopeptidase activity [GO:0070122]; deubiquitinase activity [GO:0101005]; translation initiation factor binding [GO:0031…	kinetochore [GO:0000776]; spindle pole [GO:0000922]; stress fiber [GO:0001725]; nucleus [GO:0005634]; cytoplasm [GO:0005737]; centrosome [GO:0005813]; cytosol [GO:0005829]; focal adhesion [GO:0005925]; cell cortex [GO:0005938]; sarcomere [GO:0030017]; cytoplasmic dynein complex [GO:0005868]; dynactin complex [GO:0005869]; cytosol [GO:0005829]; membrane [GO:0016020]; eukaryotic translation initiat…
NH_1	1L0222397	Q8N9U0	4.1305	0.0693	Tandem C2 domains nuclear protein	TC2N	XT NP A		molecular_function [GO:0003674]	cellular_component [GO:0005575]; nucleus [GO:0005634]
NH_1	1L0222397	P09622	3.7284	-0.3328	Dihydrolipoyl dehydrogenase, mitochondrial	DLD	XT NP A	mitochondrial acetyl-CoA biosynthetic process from pyruvate [GO:0061732]; 2-oxoglutarate metabolic process [GO:0006103]; mitochondrial electron transport, NADH to ubiquinone [GO:0006120]; proteolysis [GO:0006508]; gastrulation [GO:0007369]; aging [GO:0007568]; lipoate metabolic process [GO:0009106]; regulation of membrane potential [GO:0042391]; cell redox homeostasis [GO:0045454]; sperm capacita…	pyruvate dehydrogenase (NAD+) activity [GO:0034604]; dihydrolipoyl dehydrogenase activity [GO:0004148]; protein binding [GO:0005515]; lipoamide binding [GO:0043544]; NAD binding [GO:0051287]; flavin adenine dinucleotide binding [GO:0050660]	nucleus [GO:0005634]; mitochondrion [GO:0005739]; mitochondrial matrix [GO:0005759]; motile cilium [GO:0031514]; acrosomal matrix [GO:0043159]; oxoglutarate dehydrogenase complex [GO:0045252]; pyruvate dehydrogenase complex [GO:0045254]
NH_1	1L0222397	Q9UQ13;Q9UQ13-2	3.6783	-0.3829	Leucine-rich repeat protein SHOC-2;Isoform of Q9UQ13, Isoform 2 of Leucine-rich repeat protein SHOC-2	SHOC2;SHOC2	XT NP A	Ras protein signal transduction [GO:0007265]; fibroblast growth factor receptor signaling pathway [GO:0008543]; positive regulation of Ras protein signal transduction [GO:0046579]; regulation of catalytic activity [GO:0050790]; signal transduction [GO:0007165]; formation of cytoplasmic translation initiation complex [GO:0001732]; translational initiation [GO:0006413]; protein deubiquitination [GO…	protein binding [GO:0005515]; protein phosphatase 1 binding [GO:0008157]; protein phosphatase regulator activity [GO:0019888]; protein phosphatase binding [GO:0019903]; translation initiation factor activity [GO:0003743]; thiol-dependent deubiquitinase [GO:0004843]; protein binding [GO:0005515]; metallopeptidase activity [GO:0008237]; identical protein binding [GO:0042802]; isopeptidase activity …	nucleus [GO:0005634]; nucleoplasm [GO:0005654]; cytoplasm [GO:0005737]; cytosol [GO:0005829]; protein phosphatase type 1 complex [GO:0000164]; cytosol [GO:0005829]; membrane [GO:0016020]; eukaryotic translation initiation factor 3 complex [GO:0005852]; eukaryotic 43S preinitiation complex [GO:0016282]; eukaryotic 48S preinitiation complex [GO:0033290]; eukaryotic translation initiation factor 3 c…
NH_1	1L0222397	Q9Y4Z0	3.9912	-0.07	U6 snRNA-associated Sm-like protein LSm4	LSM4	XT NP B	mRNA splicing, via spliceosome [GO:0000398]; nuclear-transcribed mRNA catabolic process [GO:0000956]; RNA splicing [GO:0008380]; P-body assembly [GO:0033962]; spliceosomal snRNP assembly [GO:0000387]	RNA binding [GO:0003723]; protein binding [GO:0005515]; PH domain binding [GO:0042731]; U6 snRNA binding [GO:0017070]	nucleus [GO:0005634]; nucleoplasm [GO:0005654]; cytosol [GO:0005829]; membrane [GO:0016020]; neuron projection [GO:0043005]; protein-containing complex [GO:0032991]; U4/U6 x U5 tri-snRNP complex [GO:0046540]; U2-type precatalytic spliceosome [GO:0071005]; Lsm2-8 complex [GO:0120115]; U6 snRNP [GO:0005688]; P-body [GO:0000932]; spliceosomal tri-snRNP complex [GO:0097526]
NH_1	1L0222397	P59665	6.2017	2.1405	Neutrophil defensin 1	DEFA1B	XT NP A	innate immune response in mucosa [GO:0002227]; chemotaxis [GO:0006935]; immune response [GO:0006955]; T cell chemotaxis [GO:0010818]; antibacterial humoral response [GO:0019731]; intracellular estrogen receptor signaling pathway [GO:0030520]; killing of cells of other organism [GO:0031640]; defense response to protozoan [GO:0042832]; pore formation in membrane of other organism during symbiotic i…	protein binding [GO:0005515]	collagen-containing extracellular matrix [GO:0062023]; extracellular region [GO:0005576]; extracellular space [GO:0005615]; Golgi lumen [GO:0005796]; azurophil granule lumen [GO:0035578]; extracellular exosome [GO:0070062]
NH_1	1L0222397	Q3ZCW2	3.7708	-0.2904	Galectin-related protein	LGALSL	XT NP B		protein binding [GO:0005515]; carbohydrate binding [GO:0030246]
NH_1	1L0222397	Q9BY44;Q9BY44-3;Q9BY44-4	3.528	-0.5332	Eukaryotic translation initiation factor 2A;Isoform of Q9BY44, Isoform 3 of Eukaryotic translation initiation factor 2A;Isoform of Q9BY44, Isoform 4 of Eukaryotic translation initiation factor 2A	EIF2A;EIF2A;EIF2A	XT NP A	translational initiation [GO:0006413]; regulation of translation [GO:0006417]; protein phosphorylation [GO:0006468]; positive regulation of signal transduction [GO:0009967]; SREBP signaling pathway [GO:0032933]; ribosome assembly [GO:0042255]; response to amino acid starvation [GO:1990928]; formation of cytoplasmic translation initiation complex [GO:0001732]; translational initiation [GO:0006413]…	tRNA binding [GO:0000049]; translation initiation factor activity [GO:0003743]; protein binding [GO:0005515]; ribosome binding [GO:0043022]; cadherin binding [GO:0045296]; mRNA binding [GO:0003729]; translation initiation factor activity [GO:0003743]; thiol-dependent deubiquitinase [GO:0004843]; protein binding [GO:0005515]; metallopeptidase activity [GO:0008237]; identical protein binding [GO:00…	extracellular space [GO:0005615]; cytoplasm [GO:0005737]; blood microparticle [GO:0072562]; eukaryotic translation initiation factor 2 complex [GO:0005850]; cytosolic small ribosomal subunit [GO:0022627]; cytosol [GO:0005829]; membrane [GO:0016020]; eukaryotic translation initiation factor 3 complex [GO:0005852]; eukaryotic 43S preinitiation complex [GO:0016282]; eukaryotic 48S preinitiation comp…
NH_1	1L0222397	P62136;P62136-2	3.7248	-0.3364	Serine/threonine-protein phosphatase PP1-alpha catalytic subunit;Isoform of P62136, Isoform 2 of Serine/threonine-protein phosphatase PP1-alpha catalytic subunit	PPP1CA;PPP1CA	XT NP B	protein dephosphorylation [GO:0006470]; glycogen metabolic process [GO:0005977]; regulation of glycogen biosynthetic process [GO:0005979]; regulation of glycogen catabolic process [GO:0005981]; cell cycle [GO:0007049]; response to lead ion [GO:0010288]; dephosphorylation [GO:0016311]; lung development [GO:0030324]; negative regulation of protein binding [GO:0032091]; circadian regulation of gene …	phosphoprotein phosphatase activity [GO:0004721]; protein serine/threonine phosphatase activity [GO:0004722]; protein binding [GO:0005515]; protein phosphatase 1 binding [GO:0008157]; phosphatase activity [GO:0016791]; ribonucleoprotein complex binding [GO:0043021]; metal ion binding [GO:0046872]; cadherin binding involved in cell-cell adhesion [GO:0098641]; protein serine phosphatase activity [G…	chromosome, telomeric region [GO:0000781]; nucleus [GO:0005634]; nucleoplasm [GO:0005654]; nucleolus [GO:0005730]; cytoplasm [GO:0005737]; cytosol [GO:0005829]; plasma membrane [GO:0005886]; adherens junction [GO:0005912]; glycogen granule [GO:0042587]; dendritic spine [GO:0043197]; perikaryon [GO:0043204]; extracellular exosome [GO:0070062]; presynapse [GO:0098793]; glutamatergic synapse [GO:009…
NH_1	1L0222397	Q16627	4.9681	0.9069	C-C motif chemokine 14	CCL14	XT NP B	cellular calcium ion homeostasis [GO:0006874]; positive regulation of cell population proliferation [GO:0008284]; inflammatory response [GO:0006954]; chemokine-mediated signaling pathway [GO:0070098]; G protein-coupled receptor signaling pathway [GO:0007186]; neutrophil chemotaxis [GO:0030593]; cellular response to tumor necrosis factor [GO:0071356]; positive regulation of GTPase activity [GO:004…	chemokine activity [GO:0008009]; CCR chemokine receptor binding [GO:0048020]	extracellular space [GO:0005615]
NH_1	1L0222397	P09493-8	4.4479	0.3867	Isoform of P09493, Isoform 8 of Tropomyosin alpha-1 chain	TPM1	XT NP B
NH_1	1L0222397	P08240;P08240-2	3.8868	-0.1744	Signal recognition particle receptor subunit alpha;Isoform of P08240, Isoform 2 of Signal recognition particle receptor subunit alpha	SRPRA;SRPRA	XT NP A	cotranslational protein targeting to membrane [GO:0006613]; SRP-dependent cotranslational protein targeting to membrane [GO:0006614]; protein targeting [GO:0006605]; protein targeting to ER [GO:0045047]; formation of cytoplasmic translation initiation complex [GO:0001732]; translational initiation [GO:0006413]; protein deubiquitination [GO:0016579]; IRES-dependent viral translational initiation […	RNA binding [GO:0003723]; GTP binding [GO:0005525]; GTPase activity [GO:0003924]; signal recognition particle binding [GO:0005047]; translation initiation factor activity [GO:0003743]; thiol-dependent deubiquitinase [GO:0004843]; protein binding [GO:0005515]; metallopeptidase activity [GO:0008237]; identical protein binding [GO:0042802]; isopeptidase activity [GO:0070122]; deubiquitinase activity…	endoplasmic reticulum membrane [GO:0005789]; membrane [GO:0016020]; extracellular exosome [GO:0070062]; signal recognition particle receptor complex [GO:0005785]; cytosol [GO:0005829]; membrane [GO:0016020]; eukaryotic translation initiation factor 3 complex [GO:0005852]; eukaryotic 43S preinitiation complex [GO:0016282]; eukaryotic 48S preinitiation complex [GO:0033290]; eukaryotic translation i…
NH_1	1L0222397	P00918	3.8681	-0.1931	Carbonic anhydrase 2	CA2	XT NP B	kidney development [GO:0001822]; response to pH [GO:0009268]; response to zinc ion [GO:0010043]; positive regulation of cellular pH reduction [GO:0032849]; angiotensin-activated signaling pathway [GO:0038166]; odontogenesis of dentin-containing tooth [GO:0042475]; response to estrogen [GO:0043627]; regulation of anion transport [GO:0044070]; positive regulation of osteoclast differentiation [GO:0…	arylesterase activity [GO:0004064]; carbonate dehydratase activity [GO:0004089]; protein binding [GO:0005515]; zinc ion binding [GO:0008270]; hydro-lyase activity [GO:0016836]	cytoplasm [GO:0005737]; cytosol [GO:0005829]; plasma membrane [GO:0005886]; microvillus [GO:0005902]; basolateral plasma membrane [GO:0016323]; axon [GO:0030424]; apical part of cell [GO:0045177]; extracellular exosome [GO:0070062]
NH_1	1L0222397	P18085	4.735	0.6739	ADP-ribosylation factor 4	ARF4	XT NP B	dendritic spine development [GO:0060996]; protein ADP-ribosylation [GO:0006471]; endoplasmic reticulum to Golgi vesicle-mediated transport [GO:0006888]; retrograde vesicle-mediated transport, Golgi to endoplasmic reticulum [GO:0006890]; epidermal growth factor receptor signaling pathway [GO:0007173]; brain development [GO:0007420]; learning [GO:0007612]; cell migration [GO:0016477]; activation of…	GTPase activity [GO:0003924]; guanyl-nucleotide exchange factor activity [GO:0005085]; epidermal growth factor receptor binding [GO:0005154]; protein binding [GO:0005515]; GTP binding [GO:0005525]	Golgi apparatus [GO:0005794]; cytosol [GO:0005829]; membrane [GO:0016020]; ruffle membrane [GO:0032587]; dendritic spine [GO:0043197]; extracellular exosome [GO:0070062]; glutamatergic synapse [GO:0098978]; plasma membrane [GO:0005886]; cytoplasm [GO:0005737]
NH_1	1L0222397	Q00722;Q00722-2;Q00722-3	3.7406	-0.3206	1-phosphatidylinositol 4,5-bisphosphate phosphodiesterase beta-2;Isoform of Q00722, Isoform 2 of 1-phosphatidylinositol 4,5-bisphosphate phosphodiesterase beta-2;Isoform of Q00722, Isoform 3 of 1-phosphatidylinositol 4,5-bisphosphate phosphodiesterase beta-2	PLCB2;PLCB2;PLCB2	XT NP A	phospholipid metabolic process [GO:0006644]; G protein-coupled receptor signaling pathway [GO:0007186]; activation of phospholipase C activity [GO:0007202]; lipid catabolic process [GO:0016042]; phosphatidylinositol metabolic process [GO:0046488]; sensory perception of bitter taste [GO:0050913]; phosphatidylinositol-mediated signaling [GO:0048015]; formation of cytoplasmic translation initiation …	phosphatidylinositol phospholipase C activity [GO:0004435]; phospholipase C activity [GO:0004629]; calcium ion binding [GO:0005509]; protein binding [GO:0005515]; translation initiation factor activity [GO:0003743]; thiol-dependent deubiquitinase [GO:0004843]; protein binding [GO:0005515]; metallopeptidase activity [GO:0008237]; identical protein binding [GO:0042802]; isopeptidase activity [GO:00…	cytosol [GO:0005829]; cytosol [GO:0005829]; membrane [GO:0016020]; eukaryotic translation initiation factor 3 complex [GO:0005852]; eukaryotic 43S preinitiation complex [GO:0016282]; eukaryotic 48S preinitiation complex [GO:0033290]; eukaryotic translation initiation factor 3 complex, eIF3m [GO:0071541]; cytosol [GO:0005829]; membrane [GO:0016020]; eukaryotic translation initiation factor 3 compl…
NH_1	1L0222397	P25098	3.5785	-0.4827	Beta-adrenergic receptor kinase 1	GRK2	XT NP A	desensitization of G protein-coupled receptor signaling pathway [GO:0002029]; negative regulation of the force of heart contraction by chemical signal [GO:0003108]; G protein-coupled receptor signaling pathway [GO:0007186]; G protein-coupled acetylcholine receptor signaling pathway [GO:0007213]; tachykinin receptor signaling pathway [GO:0007217]; heart development [GO:0007507]; peptidyl-serine ph…	protein kinase activity [GO:0004672]; G protein-coupled receptor kinase activity [GO:0004703]; protein binding [GO:0005515]; ATP binding [GO:0005524]; alpha-2A adrenergic receptor binding [GO:0031694]; Edg-2 lysophosphatidic acid receptor binding [GO:0031755]; beta-adrenergic receptor kinase activity [GO:0047696]; G protein-coupled receptor binding [GO:0001664]	cytoplasm [GO:0005737]; cytosol [GO:0005829]; plasma membrane [GO:0005886]; cilium [GO:0005929]; membrane [GO:0016020]; synapse [GO:0045202]
NH_1	1L0222397	Q9Y2Z9;Q9Y2Z9-3	5.648	1.5868	Ubiquinone biosynthesis monooxygenase COQ6, mitochondrial;Isoform of Q9Y2Z9, Isoform 3 of Ubiquinone biosynthesis monooxygenase COQ6, mitochondrial	COQ6;COQ6	XT NP A	ubiquinone biosynthetic process [GO:0006744]; formation of cytoplasmic translation initiation complex [GO:0001732]; translational initiation [GO:0006413]; protein deubiquitination [GO:0016579]; IRES-dependent viral translational initiation [GO:0075522]	protein binding [GO:0005515]; 2-octaprenyl-6-methoxyphenol hydroxylase activity [GO:0008681]; oxidoreductase activity, acting on paired donors, with incorporation or reduction of molecular oxygen, NAD(P)H as one donor, and incorporation of one atom of oxygen [GO:0016709]; FAD binding [GO:0071949]; 4-hydroxy-3-all-trans-hexaprenylbenzoate oxygenase activity [GO:0106364]; oxidoreductase activity [G…	mitochondrion [GO:0005739]; Golgi apparatus [GO:0005794]; extrinsic component of mitochondrial inner membrane [GO:0031314]; cell projection [GO:0042995]; cytosol [GO:0005829]; membrane [GO:0016020]; eukaryotic translation initiation factor 3 complex [GO:0005852]; eukaryotic 43S preinitiation complex [GO:0016282]; eukaryotic 48S preinitiation complex [GO:0033290]; eukaryotic translation initiation…
NH_1	1L0222397	Q99459	4.5382	0.477	Cell division cycle 5-like protein	CDC5L	XT NP B	DNA damage checkpoint signaling [GO:0000077]; mitotic cell cycle [GO:0000278]; mRNA splicing, via spliceosome [GO:0000398]; DNA repair [GO:0006281]; cellular response to fibroblast growth factor stimulus [GO:0044344]; positive regulation of transcription by RNA polymerase II [GO:0045944]; cellular response to interleukin-2 [GO:0071352]; cellular response to wortmannin [GO:1904568]; cellular respo…	RNA polymerase II transcription regulatory region sequence-specific DNA binding [GO:0000977]; transcription corepressor binding [GO:0001222]; DNA-binding transcription activator activity, RNA polymerase II-specific [GO:0001228]; DNA binding [GO:0003677]; RNA binding [GO:0003723]; protein binding [GO:0005515]; protein phosphatase 1 binding [GO:0008157]; protein kinase binding [GO:0019901]; leucine…	nucleus [GO:0005634]; nucleoplasm [GO:0005654]; membrane [GO:0016020]; nuclear speck [GO:0016607]; perinuclear region of cytoplasm [GO:0048471]; Prp19 complex [GO:0000974]; cytoplasm [GO:0005737]; U2-type catalytic step 2 spliceosome [GO:0071007]; catalytic step 2 spliceosome [GO:0071013]; spliceosomal complex [GO:0005681]
NH_1	1L0222397	P13598	3.9614	-0.0998	Intercellular adhesion molecule 2	ICAM2	XT NP A	cell-cell adhesion [GO:0098609]; cell adhesion [GO:0007155]	integrin binding [GO:0005178]	uropod [GO:0001931]; plasma membrane [GO:0005886]; microvillus [GO:0005902]; membrane [GO:0016020]; cleavage furrow [GO:0032154]; integral component of plasma membrane [GO:0005887]
NH_1	1L0222397	P08670	3.8376	-0.2236	Vimentin	VIM	XT NP B	negative regulation of neuron projection development [GO:0010977]; astrocyte development [GO:0014002]; positive regulation of collagen biosynthetic process [GO:0032967]; regulation of mRNA stability [GO:0043488]; intermediate filament organization [GO:0045109]; positive regulation of translation [GO:0045727]; Bergmann glial cell differentiation [GO:0060020]; SMAD protein signal transduction [GO:0…	double-stranded RNA binding [GO:0003725]; structural constituent of cytoskeleton [GO:0005200]; structural constituent of eye lens [GO:0005212]; protein binding [GO:0005515]; protein domain specific binding [GO:0019904]; identical protein binding [GO:0042802]; scaffold protein binding [GO:0097110]; keratin filament binding [GO:1990254]	cytoplasm [GO:0005737]; peroxisome [GO:0005777]; microtubule organizing center [GO:0005815]; cytosol [GO:0005829]; cytoskeleton [GO:0005856]; intermediate filament [GO:0005882]; plasma membrane [GO:0005886]; focal adhesion [GO:0005925]; nuclear matrix [GO:0016363]; cell leading edge [GO:0031252]; neuron projection [GO:0043005]; intermediate filament cytoskeleton [GO:0045111]; phagocytic vesicle […
NH_1	1L0222397	A0A8Q3SHY8;A0A8Q3WKL2	4.2763	0.2152	Isoform of P82675, 28S ribosomal protein S5, mitochondrial;Isoform of P82675, 28S ribosomal protein S5, mitochondrial	MRPS5;MRPS5	XT NP A	; formation of cytoplasmic translation initiation complex [GO:0001732]; translational initiation [GO:0006413]; protein deubiquitination [GO:0016579]; IRES-dependent viral translational initiation [GO:0075522]	; translation initiation factor activity [GO:0003743]; thiol-dependent deubiquitinase [GO:0004843]; protein binding [GO:0005515]; metallopeptidase activity [GO:0008237]; identical protein binding [GO:0042802]; isopeptidase activity [GO:0070122]; deubiquitinase activity [GO:0101005]; translation initiation factor binding [GO:0031369]	; cytosol [GO:0005829]; membrane [GO:0016020]; eukaryotic translation initiation factor 3 complex [GO:0005852]; eukaryotic 43S preinitiation complex [GO:0016282]; eukaryotic 48S preinitiation complex [GO:0033290]; eukaryotic translation initiation factor 3 complex, eIF3m [GO:0071541]
NH_1	1L0222397	Q07666;Q07666-2	4.1424	0.0812	KH domain-containing, RNA-binding, signal transduction-associated protein 1;Isoform of Q07666, Isoform 2 of KH domain-containing, RNA-binding, signal transduction-associated protein 1	KHDRBS1;KHDRBS1	XT NP A	regulation of protein stability [GO:0031647]; G1/S transition of mitotic cell cycle [GO:0000082]; G2/M transition of mitotic cell cycle [GO:0000086]; negative regulation of transcription by RNA polymerase II [GO:0000122]; regulation of alternative mRNA splicing, via spliceosome [GO:0000381]; mRNA processing [GO:0006397]; spermatogenesis [GO:0007283]; negative regulation of transcription, DNA-temp…	DNA binding [GO:0003677]; RNA binding [GO:0003723]; protein binding [GO:0005515]; poly(A) binding [GO:0008143]; poly(U) RNA binding [GO:0008266]; SH3 domain binding [GO:0017124]; protein domain specific binding [GO:0019904]; signaling adaptor activity [GO:0035591]; SH2 domain binding [GO:0042169]; identical protein binding [GO:0042802]; protein-containing complex binding [GO:0044877]; protein tyr…	nucleus [GO:0005634]; nucleoplasm [GO:0005654]; cytoplasm [GO:0005737]; cytosol [GO:0005829]; membrane [GO:0016020]; protein-containing complex [GO:0032991]; Grb2-Sos complex [GO:0070618]; cytosol [GO:0005829]; membrane [GO:0016020]; eukaryotic translation initiation factor 3 complex [GO:0005852]; eukaryotic 43S preinitiation complex [GO:0016282]; eukaryotic 48S preinitiation complex [GO:0033290]…
NH_1	1L0222397	Q08554;Q08554-2	4.1658	0.1046	Desmocollin-1;Isoform of Q08554, Isoform 1B of Desmocollin-1	DSC1;DSC1	XT NP A	homophilic cell adhesion via plasma membrane adhesion molecules [GO:0007156]; cell-cell adhesion [GO:0098609]; formation of cytoplasmic translation initiation complex [GO:0001732]; translational initiation [GO:0006413]; protein deubiquitination [GO:0016579]; IRES-dependent viral translational initiation [GO:0075522]	protein binding [GO:0005515]; calcium ion binding [GO:0005509]; translation initiation factor activity [GO:0003743]; thiol-dependent deubiquitinase [GO:0004843]; protein binding [GO:0005515]; metallopeptidase activity [GO:0008237]; identical protein binding [GO:0042802]; isopeptidase activity [GO:0070122]; deubiquitinase activity [GO:0101005]; translation initiation factor binding [GO:0031369]	cornified envelope [GO:0001533]; plasma membrane [GO:0005886]; gap junction [GO:0005921]; membrane [GO:0016020]; integral component of membrane [GO:0016021]; extracellular exosome [GO:0070062]; ficolin-1-rich granule membrane [GO:0101003]; desmosome [GO:0030057]; cell-cell junction [GO:0005911]; cytosol [GO:0005829]; membrane [GO:0016020]; eukaryotic translation initiation factor 3 complex [GO:00…
NH_1	1L0222397	Q9Y274	3.9982	-0.063	Type 2 lactosamine alpha-2,3-sialyltransferase	ST3GAL6	XT NP B	cellular protein modification process [GO:0006464]; glycolipid metabolic process [GO:0006664]; oligosaccharide metabolic process [GO:0009311]; oligosaccharide biosynthetic process [GO:0009312]; keratan sulfate biosynthetic process [GO:0018146]; cellular response to interleukin-6 [GO:0071354]; sialylation [GO:0097503]; protein glycosylation [GO:0006486]	beta-galactoside (CMP) alpha-2,3-sialyltransferase activity [GO:0003836]; beta-galactoside alpha-2,3-sialyltransferase activity [GO:0052798]; sialyltransferase activity [GO:0008373]	Golgi membrane [GO:0000139]; integral component of membrane [GO:0016021]; extracellular exosome [GO:0070062]
NH_1	1L0222397	Q9Y4D1;Q9Y4D1-2	3.873	-0.1882	Disheveled-associated activator of morphogenesis 1;Isoform of Q9Y4D1, Isoform 2 of Disheveled-associated activator of morphogenesis 1	DAAM1;DAAM1	XT NP A	actin cytoskeleton organization [GO:0030036]; Wnt signaling pathway, planar cell polarity pathway [GO:0060071]; formation of cytoplasmic translation initiation complex [GO:0001732]; translational initiation [GO:0006413]; protein deubiquitination [GO:0016579]; IRES-dependent viral translational initiation [GO:0075522]	actin binding [GO:0003779]; protein binding [GO:0005515]; small GTPase binding [GO:0031267]; identical protein binding [GO:0042802]; translation initiation factor activity [GO:0003743]; thiol-dependent deubiquitinase [GO:0004843]; protein binding [GO:0005515]; metallopeptidase activity [GO:0008237]; identical protein binding [GO:0042802]; isopeptidase activity [GO:0070122]; deubiquitinase activit…	stress fiber [GO:0001725]; cytosol [GO:0005829]; plasma membrane [GO:0005886]; membrane [GO:0016020]; motile cilium [GO:0031514]; ciliary basal body [GO:0036064]; cytosol [GO:0005829]; membrane [GO:0016020]; eukaryotic translation initiation factor 3 complex [GO:0005852]; eukaryotic 43S preinitiation complex [GO:0016282]; eukaryotic 48S preinitiation complex [GO:0033290]; eukaryotic translation i…
NH_1	1L0222397	Q16539;Q16539-3;Q16539-4;Q16539-5	3.9698	-0.0914	Mitogen-activated protein kinase 14;Isoform of Q16539, Isoform Mxi2 of Mitogen-activated protein kinase 14;Isoform of Q16539, Isoform Exip of Mitogen-activated protein kinase 14;Isoform of Q16539, Isoform 5 of Mitogen-activated protein kinase 14	MAPK14;MAPK14;MAPK14;MAPK14	XT NP A	positive regulation of blood vessel endothelial cell migration [GO:0043536]; cellular response to lipopolysaccharide [GO:0071222]; DNA damage checkpoint signaling [GO:0000077]; cell morphogenesis [GO:0000902]; cartilage condensation [GO:0001502]; angiogenesis [GO:0001525]; osteoblast differentiation [GO:0001649]; placenta development [GO:0001890]; chondrocyte differentiation [GO:0002062]; negativ…	protein serine/threonine kinase activity [GO:0004674]; MAP kinase activity [GO:0004707]; MAP kinase kinase activity [GO:0004708]; protein binding [GO:0005515]; ATP binding [GO:0005524]; enzyme binding [GO:0019899]; protein phosphatase binding [GO:0019903]; mitogen-activated protein kinase p38 binding [GO:0048273]; NFAT protein binding [GO:0051525]; protein serine kinase activity [GO:0106310]; pro…	spindle pole [GO:0000922]; extracellular region [GO:0005576]; nucleus [GO:0005634]; nucleoplasm [GO:0005654]; cytoplasm [GO:0005737]; mitochondrion [GO:0005739]; cytosol [GO:0005829]; nuclear speck [GO:0016607]; secretory granule lumen [GO:0034774]; glutamatergic synapse [GO:0098978]; ficolin-1-rich granule lumen [GO:1904813]; cytosol [GO:0005829]; membrane [GO:0016020]; eukaryotic translation in…
NH_1	1L0222397	Q5TCZ1;Q5TCZ1-3	3.3218	-0.7394	SH3 and PX domain-containing protein 2A;Isoform of Q5TCZ1, Isoform 3 of SH3 and PX domain-containing protein 2A	SH3PXD2A;SH3PXD2A	XT NP A	in utero embryonic development [GO:0001701]; superoxide metabolic process [GO:0006801]; regulation of catalytic activity [GO:0050790]; osteoclast fusion [GO:0072675]; superoxide anion generation [GO:0042554]; formation of cytoplasmic translation initiation complex [GO:0001732]; translational initiation [GO:0006413]; protein deubiquitination [GO:0016579]; IRES-dependent viral translational initiat…	protease binding [GO:0002020]; protein binding [GO:0005515]; phosphatidylinositol-4,5-bisphosphate binding [GO:0005546]; phosphatidylinositol-5-phosphate binding [GO:0010314]; phosphatidylinositol-3-phosphate binding [GO:0032266]; phosphatidylinositol-3,4-bisphosphate binding [GO:0043325]; phosphatidylinositol-4-phosphate binding [GO:0070273]; superoxide-generating NADPH oxidase activator activit…	podosome [GO:0002102]; cytosol [GO:0005829]; cell junction [GO:0030054]; cell projection [GO:0042995]; cytoplasm [GO:0005737]; cytosol [GO:0005829]; membrane [GO:0016020]; eukaryotic translation initiation factor 3 complex [GO:0005852]; eukaryotic 43S preinitiation complex [GO:0016282]; eukaryotic 48S preinitiation complex [GO:0033290]; eukaryotic translation initiation factor 3 complex, eIF3m [G…
NH_1	1L0222397	P62241	4.2469	0.1857	40S ribosomal protein S8	RPS8	XT NP A	cytoplasmic translation [GO:0002181]; translation [GO:0006412]; maturation of SSU-rRNA from tricistronic rRNA transcript (SSU-rRNA, 5.8S rRNA, LSU-rRNA) [GO:0000462]	RNA binding [GO:0003723]; structural constituent of ribosome [GO:0003735]; protein binding [GO:0005515]	nucleus [GO:0005634]; nucleoplasm [GO:0005654]; endoplasmic reticulum [GO:0005783]; cytosol [GO:0005829]; focal adhesion [GO:0005925]; membrane [GO:0016020]; cytosolic ribosome [GO:0022626]; extracellular exosome [GO:0070062]; cytosolic small ribosomal subunit [GO:0022627]; ribonucleoprotein complex [GO:1990904]
NH_1	1L0222397	Q5HYW2	4.0992	0.038	NHS-like protein 2	NHSL2	XT NP A	cell differentiation [GO:0030154]	protein binding [GO:0005515]
NH_1	1L0222397	P55036	3.8564	-0.2048	26S proteasome non-ATPase regulatory subunit 4	PSMD4	XT NP B	proteasome-mediated ubiquitin-dependent protein catabolic process [GO:0043161]	RNA binding [GO:0003723]; protein binding [GO:0005515]; identical protein binding [GO:0042802]; polyubiquitin modification-dependent protein binding [GO:0031593]	nucleoplasm [GO:0005654]; cytosol [GO:0005829]; proteasome complex [GO:0000502]; proteasome accessory complex [GO:0022624]; nucleus [GO:0005634]; proteasome regulatory particle, base subcomplex [GO:0008540]
NH_1	1L0222397	P46109	3.5319	-0.5293	Crk-like protein	CRKL	XT NP A	regulation of cell growth [GO:0001558]; blood vessel development [GO:0001568]; urogenital system development [GO:0001655]; neuron migration [GO:0001764]; B cell apoptotic process [GO:0001783]; negative regulation of protein phosphorylation [GO:0001933]; positive regulation of protein phosphorylation [GO:0001934]; outflow tract morphogenesis [GO:0003151]; lipid metabolic process [GO:0006629]; JNK …	phosphotyrosine residue binding [GO:0001784]; RNA binding [GO:0003723]; protein binding [GO:0005515]; identical protein binding [GO:0042802]; cadherin binding [GO:0045296]; signaling adaptor activity [GO:0035591]; receptor tyrosine kinase binding [GO:0030971]	nucleoplasm [GO:0005654]; cytosol [GO:0005829]; neuromuscular junction [GO:0031594]; extrinsic component of postsynaptic membrane [GO:0098890]; protein-containing complex [GO:0032991]
NH_1	1L0222397	P22352	5.3305	1.2693	Glutathione peroxidase 3	GPX3	XT NP B	response to lipid hydroperoxide [GO:0006982]; hydrogen peroxide catabolic process [GO:0042744]; cellular oxidant detoxification [GO:0098869]	glutathione peroxidase activity [GO:0004602]; protein binding [GO:0005515]; transcription factor binding [GO:0008134]; selenium binding [GO:0008430]; identical protein binding [GO:0042802]; peroxidase activity [GO:0004601]	extracellular region [GO:0005576]; extracellular space [GO:0005615]; extracellular exosome [GO:0070062]
NH_1	1L0222397	Q02094	3.9722	-0.089	Ammonium transporter Rh type A	RHAG	XT NP A	cellular ion homeostasis [GO:0006873]; carbon dioxide transport [GO:0015670]; ammonium transport [GO:0015696]; bicarbonate transport [GO:0015701]; carbon dioxide transmembrane transport [GO:0035378]; erythrocyte development [GO:0048821]; multicellular organismal iron ion homeostasis [GO:0060586]; ammonium transmembrane transport [GO:0072488]; inorganic cation transmembrane transport [GO:0098662]	protein binding [GO:0005515]; ammonium transmembrane transporter activity [GO:0008519]; leak channel activity [GO:0022840]; ankyrin binding [GO:0030506]; carbon dioxide transmembrane transporter activity [GO:0035379]	plasma membrane [GO:0005886]; membrane [GO:0016020]; integral component of plasma membrane [GO:0005887]
NH_1	1L0222397	Q9BXJ9	3.372	-0.6892	N-alpha-acetyltransferase 15, NatA auxiliary subunit	NAA15	XT NP A	angiogenesis [GO:0001525]; N-terminal protein amino acid acetylation [GO:0006474]; cell differentiation [GO:0030154]; negative regulation of apoptotic process [GO:0043066]; positive regulation of transcription, DNA-templated [GO:0045893]; protein stabilization [GO:0050821]; N-terminal peptidyl-methionine acetylation [GO:0017196]	acetyltransferase activity [GO:0016407]; ribosome binding [GO:0043022]; RNA binding [GO:0003723]; protein binding [GO:0005515]; peptide alpha-N-acetyltransferase activity [GO:0004596]	nucleus [GO:0005634]; cytoplasm [GO:0005737]; cytosol [GO:0005829]; membrane [GO:0016020]; nuclear body [GO:0016604]; intracellular membrane-bounded organelle [GO:0043231]; transcription regulator complex [GO:0005667]; NatA complex [GO:0031415]
NH_1	1L0222397	P11150	4.0686	0.0074	Hepatic triacylglycerol lipase	LIPC	XT NP A	fatty acid biosynthetic process [GO:0006633]; cholesterol metabolic process [GO:0008203]; triglyceride catabolic process [GO:0019433]; very-low-density lipoprotein particle remodeling [GO:0034372]; intermediate-density lipoprotein particle remodeling [GO:0034373]; low-density lipoprotein particle remodeling [GO:0034374]; high-density lipoprotein particle remodeling [GO:0034375]; chylomicron remna…	phospholipase activity [GO:0004620]; lysophospholipase activity [GO:0004622]; triglyceride lipase activity [GO:0004806]; heparin binding [GO:0008201]; phospholipase A1 activity [GO:0008970]; low-density lipoprotein particle binding [GO:0030169]; apolipoprotein binding [GO:0034185]; phosphatidylserine 1-acylhydrolase activity [GO:0052739]; 1-acyl-2-lysophosphatidylserine acylhydrolase activity [GO…	extracellular region [GO:0005576]; extracellular space [GO:0005615]; endoplasmic reticulum lumen [GO:0005788]; high-density lipoprotein particle [GO:0034364]
NH_1	1L0222397	Q12974;Q12974-4	3.9952	-0.066	Protein tyrosine phosphatase type IVA 2;Isoform of Q12974, Isoform 4 of Protein tyrosine phosphatase type IVA 2	PTP4A2;PTP4A2	XT NP A	peptidyl-tyrosine dephosphorylation [GO:0035335]; formation of cytoplasmic translation initiation complex [GO:0001732]; translational initiation [GO:0006413]; protein deubiquitination [GO:0016579]; IRES-dependent viral translational initiation [GO:0075522]	prenylated protein tyrosine phosphatase activity [GO:0004727]; protein binding [GO:0005515]; protein tyrosine/serine/threonine phosphatase activity [GO:0008138]; protein tyrosine phosphatase activity [GO:0004725]; translation initiation factor activity [GO:0003743]; thiol-dependent deubiquitinase [GO:0004843]; protein binding [GO:0005515]; metallopeptidase activity [GO:0008237]; identical protein…	cytoplasm [GO:0005737]; early endosome [GO:0005769]; cytosol [GO:0005829]; plasma membrane [GO:0005886]; nucleus [GO:0005634]; cytosol [GO:0005829]; membrane [GO:0016020]; eukaryotic translation initiation factor 3 complex [GO:0005852]; eukaryotic 43S preinitiation complex [GO:0016282]; eukaryotic 48S preinitiation complex [GO:0033290]; eukaryotic translation initiation factor 3 complex, eIF3m [G…
[truncated: 20,039 more rows]

## Sheet: Reliably Identified Proteins
Protein Group	Gene Names	Protein Names
P04217	A1BG	Alpha-1B-glycoprotein
P01023	A2M	Alpha-2-macroglobulin
P49588;P49588-2	AARS1;AARS1	Alanine--tRNA ligase, cytoplasmic;Isoform of P49588, Isoform 2 of Alanine--tRNA ligase, cytoplasmic
P80404	ABAT	4-aminobutyrate aminotransferase, mitochondrial
O15439;O15439-2	ABCC4;ABCC4	ATP-binding cassette sub-family C member 4;Isoform of O15439, Isoform 2 of ATP-binding cassette sub-family C member 4
Q8NE71	ABCF1	ATP-binding cassette sub-family F member 1
O95870;O95870-2	ABHD16A;ABHD16A	Phosphatidylserine lipase ABHD16A;Isoform of O95870, Isoform 2 of Phosphatidylserine lipase ABHD16A
[truncated: 2,102 more rows]

## Sheet: MRM Raw Data
Peptide	Protein	Slope	R Squared	Point Count	Concentration Multiplier	Average Measured Retention Time	Blank_MRM Calculated Concentration	Blank_MRM Calculated Concentration	Cal A_MRM Calculated Concentration	Cal A_MRM Accuracy	Cal B_MRM Calculated Concentration	Cal B_MRM Accuracy	Cal C_MRM Calculated Concentration	Cal C_MRM Accuracy	Cal D_MRM Calculated Concentration	Cal D_MRM Accuracy	Cal E_MRM Calculated Concentration	Cal E_MRM Accuracy	Cal F_MRM Calculated Concentration	Cal F_MRM Accuracy	Cal G_MRM Calculated Concentration	Cal G_MRM Accuracy	Cal H_MRM Calculated Concentration	Cal H_MRM Accuracy	ExPlasD1_MRM_1 Calculated Concentration	ExPlasD1_MRM_2 Calculated Concentration	ExPlasD1_MRM_3 Calculated Concentration	ExPlasD1_MRM_4 Calculated Concentration	ExPlasD1_MRM_5 Calculated Concentration	Plasma_D1a_MRM Calculated Concentration	Plasma_D1b_MRM Calculated Concentration	Plasma_D1c_MRM Calculated Concentration	Plasma_D1d_MRM Calculated Concentration	Plasma_D1e_D1_MRM Calculated Concentration	Plasma_D2_MRM Calculated Concentration	Plasma_D3_MRM Calculated Concentration	Plasma_D4_MRM Calculated Concentration	Plasma_D5_MRM Calculated Concentration	Plasma_D6_MRM Calculated Concentration	QC-A1_MRM Calculated Concentration	QC-A2_MRM Calculated Concentration	QC-A3_MRM Calculated Concentration	QC-B1_MRM Calculated Concentration	QC-B2_MRM Calculated Concentration	QC-B3_MRM Calculated Concentration	QC-C1_MRM Calculated Concentration	QC-C2_MRM Calculated Concentration	QC-C3_MRM Calculated Concentration	UBCD_D1a_MRM Calculated Concentration
[truncated: 187 more rows]
[truncated: 9 more columns]
